# Supplementary material for: Transcriptomic Profiling Reveals Intense Host-Pathogen Dispute Compromising Homeostasis during Acute Rift Valley Fever Virus Infection
Source: J Virol. 2023 Jun 12;97(6):e00415-23. doi: 10.1128/jvi.00415-23 (PMC10308945; doi:10.1128/jvi.00415-23)
Supplement: Supplemental file 2 — Table S3. Download jvi.00415-23-s0002.xlsx, XLSX file, 0.7 MB [file jvi.00415-23-s0002.xlsx]

## Sheet: Liver - 2 dpi vs. Uninf.
Supplementary Table 3
Transcriptomic profiling reveals intense host-pathogen dispute compromising
homeostasis during acute Rift Valley fever virus infection
Erick Bermúdez-Méndez, Paolo Angelino, Lucien van Keulen, Sandra van de Water, Barry Rockx, Gorben P. Pijlman,
Angela Ciuffi, Jeroen Kortekaas, Paul J. Wichgers Schreur
Differentially expressed genes in liver and spleen of lambs upon RVFV infection.
Liver - 2 dpi vs. Uninfected
Gene	baseMean	log2 Fold Change	lfcSE	stat	p value	padj
SLC51A	32.8901	8.45499	1.78458	4.17745	2.94795e-05	0.000670824
ISG20	340.051	8.11537	0.609435	11.6753	1.70366e-31	1.7274e-28
SPP1	133.955	8.01033	0.748528	9.36549	7.56986e-21	2.55844e-18
LOC101112356	19.1169	7.95155	1.21542	5.71948	1.06853e-08	5.22549e-07
FOSL1	21.3555	7.52462	1.21947	5.35039	8.77648e-08	3.66707e-06
LOC101111669	154.184	7.50071	0.656913	9.89584	4.33966e-23	1.73689e-20
LOC106990490	68.2821	7.393	0.77158	8.2856	1.17519e-16	2.15342e-14
LOC105604171	277.139	7.20681	0.996909	6.22606	4.7832e-10	2.90991e-08
PTX3	53.583	7.06734	1.16629	5.20225	1.96893e-07	7.61972e-06
RSAD2	2529.31	7.06422	0.505181	12.0041	3.38299e-33	4.67744e-30
OSM	12.6854	6.88933	1.21116	4.86257	1.1587e-06	3.86462e-05
IL18BP	1476.67	6.74389	0.354424	16.2063	4.55469e-59	6.92723e-55
SLCO4A1	68.8551	6.65149	0.747136	7.5642	3.90253e-14	4.1506e-12
SOCS1	10.2828	6.55887	1.20304	4.62067	3.82495e-06	0.000111261
LOC101121216	2267.54	6.3954	0.86608	6.22968	4.67396e-10	2.86638e-08
SDS	2411.01	6.38749	0.71043	7.58342	3.36556e-14	3.63027e-12
LOC105601867	8286.25	6.28593	1.14981	4.59722	4.28161e-06	0.000121946
ANPEP	1588.74	6.24764	0.346526	15.1436	8.35519e-52	6.3537e-48
LOC105607068	13.127	6.24688	0.93565	5.60774	2.04985e-08	9.53399e-07
CSRP3	7.79834	6.16042	1.18131	4.36839	1.25167e-05	0.000318871
LOC101111915	97.0049	6.13236	0.544825	9.4202	4.50247e-21	1.55632e-18
SLC28A2	3.68168	6.11748	1.33548	3.83195	0.000127133	0.00247258
CRTAC1	57.2126	6.04669	0.848544	5.94747	2.72317e-09	1.46349e-07
TNFRSF6B	13.7073	5.99316	0.867559	5.75542	8.64291e-09	4.28176e-07
IFIT3	1747.03	5.97278	0.474901	10.4712	1.17172e-25	5.94025e-23
LOC105602454	9.09719	5.94096	1.3347	3.70191	0.000213984	0.00391164
BST-2B	1098.47	5.86381	0.364173	13.3558	1.09639e-40	5.55835e-37
ADAMTS4	38.927	5.82726	0.685563	7.04131	1.90442e-12	1.62721e-10
CXCR1	33.1938	5.81928	1.02119	4.71926	2.36701e-06	7.24343e-05
ALDH3A1	2.54991	5.77552	1.5697	3.04231	0.00234767	0.0318517
LOC101115959	157.05	5.66268	0.420047	11.1004	1.24919e-28	8.63589e-26
CLEC4D	7.06755	5.65876	1.20314	3.87218	0.000107868	0.00213444
SERPINE1	277.614	5.62014	0.580352	7.96093	1.70756e-15	2.47335e-13
BST-2A	1573.78	5.57577	0.399724	11.4473	2.42518e-30	2.16968e-27
TNFRSF12A	232.558	5.56326	0.537652	8.48738	2.11352e-17	4.22953e-15
TACSTD2	70.7204	5.50761	0.570741	7.89782	2.83826e-15	3.92428e-13
LOC105602582	4.33776	5.48349	1.19683	3.74614	0.000179575	0.0033718
C7H15orf48	55.1409	5.48344	0.582354	7.69882	1.37324e-14	1.65759e-12
PRSS16	3.32609	5.47045	1.3582	3.29144	0.000996763	0.0151749
IFIT2	1662.07	5.47029	0.365237	12.2394	1.91423e-34	3.63918e-31
FAM71A	5.17598	5.34407	1.32351	3.28222	0.00102991	0.0156016
KIF5C	42.4011	5.31335	0.756069	5.70498	1.16359e-08	5.63601e-07
APOBEC3Z1	15.0234	5.30516	1.16952	3.68113	0.000232207	0.0041844
S100A8	87.5934	5.26622	1.03709	4.11365	3.89448e-05	0.000860919
ANKRD1	22.151	5.25939	0.916422	4.64785	3.35411e-06	9.96342e-05
LOC101119572	103.174	5.25033	0.856229	4.96401	6.9054e-07	2.44242e-05
IDO1	422.525	5.23176	0.590549	7.16581	7.73258e-13	7.00028e-11
LOC101104790	4.03438	5.23121	1.24029	3.41148	0.000646112	0.0103877
MARCKSL1	864.39	5.20747	0.365134	11.5231	1.00935e-30	9.59454e-28
LOC101113217	11.5037	5.15628	1.20745	3.44219	0.000577019	0.00945677
LOC101113108	3.99799	5.11194	1.23905	3.31863	0.000904608	0.0139961
HSPA6	93.8604	5.08539	0.483138	8.45595	2.7682e-17	5.39764e-15
LOC101113538	3.24639	5.03351	1.18199	3.41248	0.000643756	0.0103717
LOC105608712	7.53316	5.02933	0.975828	4.12914	3.64123e-05	0.000809641
HBEGF	50.7783	4.97211	0.507317	7.82964	4.89257e-15	6.41474e-13
CRYAB	576.121	4.94754	0.525368	7.51385	5.74145e-14	5.86052e-12
DIO3	37.4437	4.91838	0.992141	3.94942	7.83418e-05	0.00160796
S100A9	111.678	4.90432	0.981927	3.97618	7.003e-05	0.00145504
ABHD1	170.415	4.90328	0.486549	8.02238	1.03716e-15	1.60816e-13
TG	4.01437	4.86497	1.32307	2.9212	0.00348684	0.0449799
PARM1	379.523	4.84713	0.30584	12.5789	2.75793e-36	1.04863e-32
LOC105601936	4.81282	4.81518	1.22199	3.12211	0.0017956	0.0253098
BCL2L15	231.449	4.81374	0.342812	11.1249	9.49528e-29	6.87684e-26
TREM1	27.066	4.79726	0.905637	4.19291	2.75394e-05	0.000634616
IL15RA	82.2078	4.79709	0.418454	9.0741	1.14621e-19	3.35245e-17
LOC101120204	10958.8	4.78043	0.782642	4.83034	1.36299e-06	4.45801e-05
ANKRD33B	19.7251	4.778	0.896908	4.21225	2.52838e-05	0.000591602
MX2	1733.6	4.77735	0.77504	4.87375	1.09498e-06	3.70902e-05
NRSN2	4.70969	4.76206	1.09283	3.44248	0.000576401	0.00945677
LOC101113893	4.15742	4.70359	1.12332	3.297	0.000977234	0.0149224
LOC101114082	30.1326	4.69211	0.672595	5.48935	4.03418e-08	1.7888e-06
RARRES1	17.1868	4.68155	0.881187	4.17795	2.94153e-05	0.00067073
ISG15	5451.64	4.61447	0.446924	8.08742	6.0942e-16	9.75649e-14
TINAG	7.12977	4.59032	0.84517	4.24805	2.15643e-05	0.000514062
LOC101120093	473.531	4.56797	0.346897	10.2854	8.20001e-25	3.77921e-22
UBA7	725.336	4.56476	0.28495	12.5101	6.57377e-36	1.99961e-32
LOC105607690	9.64962	4.51187	1.02955	3.41108	0.000647057	0.0103919
USP18	915.485	4.44241	0.27804	12.381	3.31275e-35	8.39728e-32
LOC101111401	2.98285	4.4074	1.15624	2.94695	0.0032092	0.04186
LOC106991709	179.062	4.39908	0.649282	5.23514	1.64862e-07	6.4958e-06
LOC101119159	33.4733	4.39768	0.877488	3.87205	0.000107922	0.00213444
LOC105612581	4.75362	4.3918	1.03059	3.29112	0.000997888	0.0151769
LOC101119773	244.448	4.37323	0.471843	7.14904	8.7384e-13	7.72688e-11
MAFF	53.3387	4.36074	0.520198	6.46051	1.04351e-10	7.21395e-09
LOC101103771	87.8173	4.32794	0.852726	3.90271	9.51226e-05	0.0019086
LOC106990155	6.19339	4.3181	1.01049	3.28364	0.00102477	0.0155391
LOC101112122	91.7204	4.26212	0.52303	6.23696	4.46143e-10	2.74712e-08
GBP5	404.595	4.24877	0.293047	11.0862	1.46404e-28	9.27771e-26
PTGS2	84.146	4.23238	0.445716	7.2521	4.10357e-13	3.92523e-11
NR4A3	18.4371	4.21249	0.732975	4.38281	1.17156e-05	0.000300476
LOC101102194	1554.42	4.21035	0.507959	6.32008	2.61421e-10	1.65665e-08
LIF	11.5398	4.2026	0.803428	3.98617	6.7149e-05	0.00140092
IFI44L	810.785	4.19948	0.318865	10.034	1.08086e-23	4.56632e-21
LOC101120775	773.062	4.18406	0.897066	3.54941	0.000386094	0.00664266
LOC105607458	8.14261	4.18122	1.09278	2.91114	0.00360118	0.046103
LOC101120395	247.935	4.17893	0.412405	7.70828	1.27527e-14	1.55164e-12
SLC15A3	374.855	4.17215	0.384144	8.25772	1.48486e-16	2.59577e-14
SPSB1	22.0402	4.15901	0.591595	5.33981	9.30435e-08	3.85586e-06
LOC101102735	7.46249	4.11915	1.05913	2.94502	0.00322937	0.0420509
MFSD2A	33.1889	4.10569	0.748244	4.15063	3.31561e-05	0.000742667
MST1R	49.0628	4.09372	0.445904	6.93808	3.97465e-12	3.19844e-10
GADD45B	104.072	4.06569	0.502713	6.09829	1.07206e-09	6.24712e-08
PLSCR1	274.348	4.0577	0.423795	7.21504	5.39171e-13	5.06189e-11
LOC101119517	408.999	4.05229	0.371628	8.21327	2.15236e-16	3.63725e-14
TLR7	45.1015	4.04476	0.964642	3.15636	0.00159753	0.0228568
LOC101114579	516.926	4.02573	0.424247	7.132	9.89193e-13	8.69632e-11
SNAI1	20.9886	4.01841	0.636741	4.74041	2.13291e-06	6.59339e-05
LOC101102413	25100	4.01474	0.706556	4.26682	1.98283e-05	0.000477165
CEMIP	29.5536	3.99416	0.806999	3.71024	0.000207065	0.00380804
TEX38	4.47825	3.92765	0.881813	3.32004	0.000900058	0.0139399
EDN1	10.0896	3.90534	0.838927	3.46316	0.000533872	0.00883532
CYR61	162.043	3.90345	0.452921	6.4105	1.4504e-10	9.82999e-09
LOC105610882	8.76068	3.88575	0.969815	2.97557	0.00292446	0.0384094
MRAP	7.79988	3.86932	0.879724	3.26161	0.00110781	0.0166325
IL1RN	884.219	3.86677	0.455817	6.28929	3.18911e-10	2.01258e-08
SOD2	1805.28	3.85896	0.35449	8.065	7.32348e-16	1.16024e-13
CD274	67.9419	3.8253	0.513379	5.50333	3.72674e-08	1.66706e-06
UNC13C	14.2652	3.82014	0.846075	3.33321	0.000858516	0.0134057
OLR1	10.2416	3.79848	0.823227	3.3994	0.000675339	0.0108118
THBS1	174.432	3.75019	0.498632	5.51548	3.47835e-08	1.5698e-06
SERPINH1	1056.64	3.74764	0.346147	7.93777	2.05846e-15	2.9535e-13
ADAM12	40.6083	3.74103	0.594343	4.61186	3.99087e-06	0.000115613
DRAM1	579.678	3.72215	0.308075	8.83598	9.9224e-19	2.51516e-16
ZBP1	1039.15	3.72137	0.371516	7.32504	2.38828e-13	2.29894e-11
LOC106991530	45.07	3.71727	0.572901	4.743	2.10572e-06	6.52258e-05
THBD	97.0772	3.71006	0.349302	7.75849	8.59481e-15	1.08032e-12
STAG3	15.6087	3.70371	0.69404	3.89562	9.79487e-05	0.00196013
CD40	152.937	3.69328	0.441883	6.09501	1.0943e-09	6.35237e-08
LOC105607533	8.91949	3.67477	0.779158	3.4329	0.000597172	0.00974104
LOC105603900	14.0256	3.66312	0.714888	3.72523	0.000195138	0.00362375
LOC106991529	32.5157	3.66138	0.498504	5.33873	9.36017e-08	3.86845e-06
LOC101110181	173.855	3.65095	0.533759	4.96657	6.81479e-07	2.41599e-05
UPP1	53.3052	3.6506	0.655035	4.0465	5.19893e-05	0.00112157
DUSP5	76.1186	3.63524	0.656716	4.01276	6.00131e-05	0.00126593
IFI6	6946.45	3.60028	0.411398	6.32061	2.60541e-10	1.65665e-08
CENPU	39.0603	3.59893	0.533346	4.87289	1.09978e-06	3.71702e-05
LOC101105481	10.6197	3.59174	0.778424	3.32947	0.000870123	0.0135452
LOC101101922	70.2915	3.57378	0.586998	4.38464	1.16176e-05	0.000298466
HIVEP3	33.2696	3.56304	0.440016	5.82489	5.71514e-09	2.91683e-07
TNC	552.234	3.53507	0.710955	3.56572	0.000362854	0.00627833
HSPA1A	802.465	3.53292	0.46316	5.46877	4.5318e-08	1.9978e-06
NR4A2	42.6368	3.52469	0.688201	3.66854	0.00024394	0.00436995
LOC101110963	57.9259	3.51875	0.467852	5.38365	7.29893e-08	3.08359e-06
AGO2	82.9444	3.51853	0.416815	6.04233	1.51905e-09	8.65289e-08
RGS1	94.8163	3.50506	0.445944	5.61744	1.93809e-08	9.09767e-07
NR4A1	69.1238	3.50178	0.465163	5.37828	7.52004e-08	3.16821e-06
C18H14orf79	12.8903	3.48889	0.667025	3.73133	0.000190475	0.00355016
FCGR1A	37.1853	3.48527	0.781229	3.18123	0.00146649	0.021262
S1PR3	22.5653	3.48232	0.615282	4.03444	5.47322e-05	0.00117243
SPATS2L	525.088	3.47114	0.317957	7.77193	7.73004e-15	9.79718e-13
HAVCR2	42.5138	3.43813	0.621554	3.92264	8.75831e-05	0.00177134
LOC105603426	11.758	3.43062	0.580801	4.18494	2.85236e-05	0.00065531
PLAUR	52.4984	3.4228	0.512043	4.73163	2.22722e-06	6.85703e-05
IL1R2	9.51971	3.42114	0.825377	2.93337	0.00335299	0.0434746
LOC101105132	139.432	3.40631	0.526235	4.5727	4.81486e-06	0.000136114
DDX58	788.819	3.40269	0.388891	6.17831	6.47904e-10	3.89485e-08
DUSP1	288.11	3.37304	0.549022	4.32231	1.54404e-05	0.000383714
TREX1	171.651	3.36978	0.315273	7.51659	5.62242e-14	5.77779e-12
LOC105608777	8.11529	3.3661	0.80022	2.95682	0.00310833	0.0406489
IRF7	484.616	3.3412	0.35941	6.51402	7.31672e-11	5.22441e-09
MDM4	19.168	3.34102	0.560168	4.17914	2.92618e-05	0.000669237
MB21D1	38.9335	3.34039	0.611334	3.82834	0.00012901	0.00249633
LOC101114226	317.652	3.31562	0.439448	5.26938	1.36882e-07	5.46415e-06
SCHIP1	25.7526	3.31014	0.50918	4.53698	5.70644e-06	0.000158955
IL1A	20.9714	3.30048	0.670566	3.43066	0.000602116	0.0097942
MEFV	28.2208	3.28007	0.696876	3.27185	0.00106846	0.0161213
CXCR2	50.408	3.26006	0.704434	3.20834	0.00133505	0.0195238
ADM	110.185	3.25758	0.360977	6.25408	3.99872e-10	2.4823e-08
CLEC2D	319.399	3.24472	0.322189	6.96709	3.23553e-12	2.64566e-10
BBC3	19.6885	3.24063	0.591927	3.78532	0.000153513	0.00292946
LOC494436	414.437	3.23488	0.445715	5.01414	5.32709e-07	1.95228e-05
LOC101112168	13.3268	3.22354	0.57072	3.89602	9.77847e-05	0.00195943
HOPX	133.009	3.2141	0.518847	4.26735	1.97808e-05	0.000476778
LOC101120613	782.37	3.21076	0.471791	4.68589	2.7875e-06	8.36195e-05
OAS2	650.967	3.20058	0.381443	5.76909	7.96996e-09	4.0005e-07
FOXS1	233.967	3.19303	0.284026	7.72121	1.15231e-14	1.41334e-12
LOC101108171	52.4846	3.18529	0.72277	3.02349	0.00249877	0.0336615
LOC101109129	10.5592	3.1848	0.696432	3.13713	0.0017061	0.0241827
LOC101113607	21.5024	3.1669	0.662257	3.27199	0.00106793	0.0161213
AMIGO2	43.2099	3.15531	0.509065	4.23386	2.29718e-05	0.000540833
KCNK1	61.034	3.15328	0.474772	4.53541	5.74922e-06	0.000159562
CREB3L1	79.9335	3.15259	0.360373	5.97321	2.32627e-09	1.26811e-07
GFPT2	64.4376	3.14445	0.63515	3.3763	0.000734689	0.0116638
LOC101102014	78.3979	3.14315	0.574789	3.72858	0.000192561	0.00358027
MICA	50.6691	3.13176	0.45908	4.64356	3.42458e-06	0.000101529
LOC101120455	211.692	3.1239	0.323141	6.57266	4.94247e-11	3.63141e-09
LOC106991118	20.5341	3.12223	0.724071	2.93096	0.00337914	0.0437018
TM4SF1	113.754	3.11842	0.331609	6.3883	1.67742e-10	1.11894e-08
LOC101120993	101.485	3.10818	0.490735	4.29597	1.73932e-05	0.000423931
EMP1	39.3801	3.10511	0.521745	4.03475	5.46615e-05	0.00117243
SLC2A3	99.1552	3.10453	0.456872	4.6064	4.09704e-06	0.000117792
LOC101108756	25.4692	3.10225	0.549015	3.82913	0.000128598	0.00249213
LOC101121820	124.346	3.10117	0.414977	5.06334	4.11971e-07	1.53195e-05
LOC106991424	11.5393	3.10046	0.725935	2.89345	0.00381039	0.0482132
LOC105606856	73.2595	3.09876	0.438589	4.78525	1.70778e-06	5.36646e-05
KLF4	14.6897	3.09754	0.622701	3.36845	0.00075593	0.0119635
PSMB9	706.014	3.09222	0.385786	5.42327	5.85169e-08	2.51408e-06
DUSP15	157.682	3.09186	0.290251	7.20707	5.717e-13	5.33435e-11
LOC101120103	149.063	3.09174	0.43343	4.82602	1.3929e-06	4.53631e-05
RGS2	134.734	3.08508	0.422669	4.93313	8.09206e-07	2.82276e-05
DNAJA4	47.446	3.08255	0.474168	4.392	1.12312e-05	0.000290503
OSMR	216.791	3.0756	0.238807	8.69154	3.57549e-18	7.8811e-16
JUN	260.164	3.07373	0.276048	7.51223	5.81294e-14	5.89393e-12
LOC101112306	317.778	3.07066	0.467955	4.42491	9.64844e-06	0.000253005
HMGN5	25.1607	3.06624	0.579734	3.56411	0.000365091	0.00630986
SLC7A1	34.2941	3.04834	0.613226	3.34027	0.000836967	0.0131096
CKAP4	215.156	3.04415	0.374418	5.45954	4.77363e-08	2.09833e-06
RUNX1	28.436	3.04211	0.463917	4.40188	1.07319e-05	0.000278203
CDKN1A	214.162	3.03668	0.29494	6.9054	5.00609e-12	4.00724e-10
SIK1	92.7131	3.03054	0.454642	4.46624	7.96057e-06	0.000214287
ANXA2	1461.05	3.02771	0.297779	6.80946	9.79657e-12	7.68021e-10
VCAN	49.1255	3.01353	0.514441	3.91402	9.07713e-05	0.00182853
RIPK3	245.971	3.01339	0.355713	5.66015	1.5124e-08	7.23338e-07
ATF3	139.876	3.01272	0.279638	7.19758	6.12887e-13	5.68378e-11
LOC105612547	44.6951	3.0122	0.628013	3.20408	0.00135495	0.0197958
CAPG	187.585	3.01071	0.545154	3.68833	0.000225728	0.00409089
LOC101107908	1051.78	3.0082	0.265711	7.55784	4.09829e-14	4.29868e-12
FAM26E	15.5874	2.98757	0.468872	4.23904	2.2448e-05	0.000531955
PROCR	42.3741	2.98318	0.476352	4.16327	3.13726e-05	0.000708984
TAP1	1421.8	2.97472	0.261603	7.54854	4.40159e-14	4.58519e-12
LOC106991282	15.7857	2.95941	0.58899	3.32673	0.000878702	0.0136648
LOC105605313	23.5933	2.95062	0.544841	3.58017	0.000343367	0.00596831
LOC101109377	26.8584	2.94978	0.649419	3.00234	0.0026791	0.0356799
LOC101102156	1676.75	2.94166	0.234671	8.27399	1.29545e-16	2.31794e-14
CXCL16	269.21	2.93568	0.233785	8.27978	1.23408e-16	2.23442e-14
CXCL10	767.497	2.92737	0.51117	3.77051	0.000162916	0.00308952
TOR3A	140.72	2.92638	0.316997	6.07699	1.22462e-09	7.00196e-08
FOS	147.423	2.91481	0.55726	3.43612	0.000590105	0.00964007
PIK3R3	13.6747	2.90427	0.607668	3.13374	0.00172594	0.0244096
SYNPO	55.5189	2.89818	0.527268	3.60002	0.000318188	0.00558168
TFPI2	110.622	2.89734	0.438644	4.32546	1.52215e-05	0.000379561
JUNB	261.614	2.88606	0.296133	6.36897	1.90306e-10	1.24221e-08
AEN	62.5491	2.84187	0.414255	4.44622	8.73943e-06	0.000231162
TEX14	39.9505	2.84181	0.397778	4.63026	3.65208e-06	0.000107436
BATF2	113.084	2.84078	0.408581	4.50529	6.6282e-06	0.000180984
PARP3	174.354	2.83761	0.413222	4.44703	8.70666e-06	0.000231162
ICAM1	765.766	2.83257	0.304367	6.02093	1.73421e-09	9.62612e-08
ITPRIP	108.664	2.83069	0.395422	4.62972	3.66153e-06	0.000107506
BAZ1A	422.695	2.82901	0.387639	4.71834	2.37772e-06	7.26158e-05
PLEK2	41.3436	2.82831	0.402957	4.53722	5.69999e-06	0.000158955
B4GALT5	24.6647	2.82655	0.454319	4.02042	5.80951e-05	0.00123231
LOC101112606	39.9631	2.81974	0.560489	3.24671	0.00116749	0.0173415
EIF2AK2	171.171	2.8107	0.341639	5.30004	1.15779e-07	4.72087e-06
RNASEL	61.1365	2.80787	0.46539	3.88464	0.000102483	0.00204549
C15H11orf96	179.275	2.79978	0.335342	5.36699	8.00608e-08	3.36366e-06
SLC1A5	202.917	2.79279	0.380105	4.71657	2.39852e-06	7.31044e-05
CCR7	103.829	2.79164	0.511479	3.50285	0.0004603	0.00773559
TNFAIP3	214.945	2.77262	0.469184	3.77809	0.000158038	0.0030045
WARS	2432.01	2.77136	0.399846	4.43009	9.4192e-06	0.000247421
LOC105607652	18.5084	2.7711	0.611959	2.89415	0.0038019	0.0481629
MLKL	92.9828	2.74129	0.406721	4.28128	1.85824e-05	0.000449315
TAP2	1027.76	2.73807	0.26605	6.53286	6.45267e-11	4.67327e-09
TNFSF13B	56.9647	2.73341	0.552447	3.13769	0.00170283	0.0241815
IL27	43.1201	2.72936	0.583254	2.96502	0.00302666	0.039649
CSF2RB	108.872	2.72165	0.496016	3.47095	0.000518614	0.00860162
DUSP4	25.7526	2.71227	0.522651	3.27613	0.0010524	0.0159104
C1H3orf52	26.9256	2.70391	0.433432	3.9312	8.4523e-05	0.0017163
XAF1	474.026	2.70077	0.279516	6.08467	1.16731e-09	6.72484e-08
ACOT9	101.879	2.69315	0.36056	4.69589	2.65446e-06	8.00555e-05
IFITM3	2488.72	2.6805	0.425411	3.9503	7.80542e-05	0.00160423
SGK1	243.544	2.67856	0.364238	4.60842	4.05733e-06	0.000117093
CMPK2	841.259	2.67648	0.344743	4.86298	1.15632e-06	3.86462e-05
DDIT3	185.375	2.67577	0.295918	5.66296	1.48782e-08	7.13825e-07
IFI16	984.426	2.6685	0.349732	4.77079	1.83502e-06	5.71087e-05
TIMP3	141.939	2.66767	0.388308	4.2947	1.74931e-05	0.000425683
HSPH1	370.115	2.65712	0.381724	4.34115	1.41739e-05	0.000356316
C26H8orf4	127.653	2.64623	0.365255	4.50708	6.57259e-06	0.000180059
SGMS2	28.4044	2.64215	0.484287	3.39087	0.000696722	0.011119
PML	940.15	2.64085	0.280559	5.84848	4.96097e-09	2.55767e-07
KISS1R	16.8354	2.63457	0.528085	3.09528	0.00196625	0.0272604
DTX3L	321.925	2.6332	0.304846	5.35746	8.44021e-08	3.53629e-06
LOC101123244	45.4545	2.6263	0.418054	3.89016	0.000100178	0.00200211
CDK5R1	19.3387	2.6228	0.559304	2.90147	0.00371421	0.0472319
LBP	1569.45	2.61946	0.404145	4.00714	6.14594e-05	0.00129286
LOC101119509	4593.71	2.61809	0.452368	3.57693	0.00034766	0.00603603
TRAF3	53.3445	2.6137	0.552942	2.9184	0.00351838	0.04531
MX1	5359.24	2.60296	0.374153	4.28422	1.83379e-05	0.000444819
PPA1	524.246	2.59856	0.36909	4.3311	1.48369e-05	0.000371753
PMAIP1	59.944	2.58769	0.448987	3.53616	0.000405991	0.00693575
LOC101121396	103.56	2.58208	0.401394	3.94146	8.09871e-05	0.00165555
IFITM5	237.087	2.56667	0.420656	3.72436	0.000195811	0.00363181
LOC101109608	349.876	2.55854	0.387326	4.02384	5.72568e-05	0.00122135
DPP9	171.11	2.55051	0.222403	6.97165	3.13239e-12	2.57517e-10
NCF4	83.7935	2.54683	0.505792	3.05824	0.00222642	0.0304511
TGFB3	32.1418	2.5445	0.533613	2.89442	0.00379859	0.0481629
AKAP12	184.697	2.54299	0.414335	3.72402	0.000196079	0.00363236
EHD4	109.843	2.52297	0.307028	4.96037	7.03575e-07	2.48275e-05
GTF2E1	136.186	2.52286	0.262312	5.80551	6.41693e-09	3.25317e-07
ATP10A	53.9296	2.52237	0.479413	3.17549	0.00149583	0.0216255
INHBA	70.7849	2.52128	0.524104	2.90262	0.00370054	0.0470975
CCL19	126.771	2.51485	0.351129	4.31424	1.60156e-05	0.000394144
RNF19B	232.253	2.51456	0.303132	4.99638	5.84159e-07	2.1204e-05
NMI	413.991	2.50999	0.224335	6.73098	1.68522e-11	1.28797e-09
PNPT1	333.817	2.50724	0.276977	5.44176	5.27571e-08	2.3057e-06
IFI44	431.45	2.49867	0.393924	3.80446	0.000142112	0.00272901
FAS	58.4405	2.49744	0.385791	3.88146	0.00010383	0.00206696
PTRF	184.19	2.49654	0.41319	3.62192	0.000292419	0.00516281
BMP2	33.593	2.49346	0.422871	3.53171	0.00041288	0.00702404
LOC106990933	133.859	2.48679	0.49288	3.01654	0.0025568	0.0342913
MANF	851.57	2.48671	0.353778	4.20239	2.64108e-05	0.000610459
BTG1	745.244	2.48265	0.301349	4.92005	8.65238e-07	3.01131e-05
LOC101121244	378.437	2.47842	0.219144	6.74637	1.51595e-11	1.16445e-09
CXCL9	388.077	2.47469	0.487726	3.0236	0.00249784	0.0336615
FAM111B	94.5239	2.47228	0.506378	2.90747	0.00364365	0.0465843
KRT7	47.4974	2.47192	0.475773	3.09375	0.00197645	0.0273768
LOC101105867	310.421	2.46611	0.471861	3.10709	0.00188939	0.0263873
MYC	188.097	2.46366	0.339259	4.31429	1.60119e-05	0.000394144
IFI35	837.05	2.46358	0.256069	5.71555	1.09353e-08	5.31356e-07
S100A11	215.379	2.44403	0.372984	3.87155	0.000108145	0.00213608
PARP14	821.873	2.44039	0.296865	4.85202	1.22213e-06	4.04074e-05
ZFP36	330.322	2.44	0.296579	4.85537	1.2016e-06	3.9902e-05
LOC101119713	111.203	2.43391	0.457974	3.13099	0.00174216	0.0246021
TEAD4	30.0731	2.43132	0.459039	3.11807	0.00182038	0.0256354
CMTR2	137.968	2.42516	0.350576	4.06519	4.79942e-05	0.00104877
PPIC	222.318	2.41526	0.348681	4.0589	4.9305e-05	0.00107279
MGP	510.108	2.41088	0.46628	3.02583	0.00247952	0.0335172
PPP1R15A	394.025	2.40549	0.278106	5.05379	4.33118e-07	1.60666e-05
BTG3	51.1215	2.40134	0.416636	3.36347	0.000769693	0.0121641
HERC6	424.028	2.39073	0.376238	3.69641	0.000218666	0.00398287
RELB	132.396	2.38978	0.319951	4.34372	1.40092e-05	0.000352757
LAMA5	291.154	2.38744	0.425384	3.26161	0.0011078	0.0166325
DNAJB1	557.121	2.3855	0.288748	4.7983	1.60016e-06	5.08076e-05
EPHA2	259.279	2.37793	0.322652	4.27062	1.94928e-05	0.000470581
IFIH1	620.036	2.37583	0.309429	4.44635	8.73424e-06	0.000231162
CALCOCO2	688.916	2.37346	0.18054	7.60753	2.79374e-14	3.05683e-12
LOC105615229	27.3526	2.36745	0.409433	3.33986	0.000838215	0.0131156
LOC101120029	209.64	2.36549	0.402839	3.38966	0.000699797	0.0111564
TLE4	80.4035	2.36364	0.370519	3.68036	0.0002329	0.00419193
LOC101117272	466.058	2.34447	0.233327	5.76215	8.30472e-09	4.1412e-07
NT5C3A	80.5509	2.33243	0.432925	3.07775	0.00208568	0.0287589
TRIM34	159.704	2.33127	0.269094	4.94723	7.52768e-07	2.63798e-05
SLC9A7	64.267	2.31962	0.376108	3.50863	0.000450421	0.00759473
ZFP42	29.4089	2.31186	0.433396	3.02693	0.00247052	0.033429
GAR1	103.412	2.31139	0.303143	4.32597	1.51863e-05	0.000379561
PSMB8	1284.95	2.30901	0.324196	4.03771	5.39758e-05	0.00115949
ZNFX1	1569.93	2.30482	0.315734	4.13265	3.58601e-05	0.000798531
BZW2	168.698	2.29839	0.230818	5.62514	1.8536e-08	8.76936e-07
FAM13A	74.6119	2.29303	0.411011	3.14597	0.00165536	0.0235954
TIGAR	40.9533	2.28183	0.304585	4.20845	2.57134e-05	0.000599808
BCL6	120.997	2.27989	0.278238	4.59998	4.22541e-06	0.000120798
TES	57.4547	2.27918	0.386569	3.30907	0.000936058	0.0143513
SOAT1	80.9635	2.27418	0.261916	4.86484	1.14549e-06	3.85437e-05
LAYN	205.677	2.27331	0.265254	4.80034	1.58394e-06	5.06094e-05
LOC101108763	12.8862	2.27129	0.426828	2.97847	0.00289691	0.0381135
DEGS1	156.2	2.26188	0.267883	4.71056	2.47039e-06	7.48449e-05
TINAGL1	401.332	2.26056	0.280672	4.49123	7.08114e-06	0.000192316
LOC105609544	497.977	2.256	0.297373	4.22366	2.4037e-05	0.000563296
RBM43	68.9603	2.25476	0.319553	3.92661	8.61531e-05	0.00174707
LOC101109643	538.943	2.24773	0.273418	4.56347	5.03162e-06	0.000141557
BCL2L1	197.14	2.24441	0.323162	3.85074	0.000117762	0.00230211
CNN3	346.245	2.23783	0.243577	5.08189	3.73692e-07	1.40333e-05
RCC2	378.355	2.23593	0.332652	3.71539	0.000202892	0.00374035
ZNF473	37.2924	2.23508	0.34318	3.59894	0.00031952	0.00559524
CHIC2	41.3126	2.228	0.347291	3.53594	0.000406322	0.00693575
HYOU1	881.943	2.22082	0.288154	4.23668	2.26849e-05	0.000535737
LOC101106873	53.6063	2.21993	0.336521	3.62512	0.000288825	0.00511379
TMEM106A	119.467	2.21473	0.2966	4.09551	4.21245e-05	0.000927165
SLC16A1	334.232	2.21331	0.251309	4.82797	1.37931e-06	4.50171e-05
LOC101103247	63.9682	2.20321	0.358249	3.3586	0.000783384	0.0123338
CDYL	109.289	2.19551	0.28448	4.20246	2.64028e-05	0.000610459
MCL1	1180.33	2.18377	0.238156	4.97056	6.67599e-07	2.37232e-05
ATXN3	166.639	2.18224	0.355961	3.32126	0.000896111	0.0139071
TOMM34	95.379	2.17117	0.387627	3.02137	0.00251632	0.033838
MNAT1	86.172	2.16606	0.220686	5.28381	1.26527e-07	5.09087e-06
RIPK1	547.962	2.16506	0.222944	5.22579	1.73416e-07	6.81519e-06
TRIM14	110.427	2.15848	0.266366	4.34921	1.36627e-05	0.000345176
TIMP1	141.27	2.15831	0.38888	2.97856	0.00289602	0.0381135
DNAJB11	353.395	2.15063	0.281998	4.08029	4.49795e-05	0.000984306
RNF213	1714.81	2.14742	0.301537	3.80524	0.000141667	0.00272391
ANKRD12	1234.41	2.14695	0.289422	3.96291	7.4043e-05	0.00152798
LOC101120875	183.016	2.13867	0.376346	3.02559	0.00248145	0.0335172
ID3	276.698	2.12284	0.277373	4.04812	5.16309e-05	0.00111542
LOC101109397	493.078	2.11895	0.337379	3.31659	0.00091123	0.0140842
TCIRG1	574.016	2.11844	0.22406	4.99172	5.98448e-07	2.16195e-05
BCL3	70.59	2.11796	0.321748	3.47463	0.000511559	0.00850306
ATAD1	287.537	2.1161	0.251651	4.4351	9.20274e-06	0.000242153
TRANK1	1111.44	2.11551	0.31667	3.52262	0.000427306	0.00725323
IFRD1	101.698	2.11266	0.326657	3.40619	0.000658754	0.0105574
RTP4	512.745	2.10894	0.30494	3.63659	0.00027627	0.00490291
PCSK5	102.788	2.10824	0.301758	3.6726	0.000240095	0.00431122
SRGN	452.183	2.10671	0.339709	3.25781	0.00112277	0.0168073
STOML1	63.7196	2.10089	0.34448	3.19581	0.00139441	0.0203333
TMEM50A	317.282	2.09113	0.21715	5.02476	5.04063e-07	1.85176e-05
DAXX	1080.04	2.07689	0.255911	4.20806	2.57578e-05	0.000599924
CLCF1	60.8438	2.06764	0.335602	3.18128	0.00146625	0.021262
PHC2	284.681	2.05272	0.302267	3.48274	0.000496313	0.00826772
P4HA2	159.361	2.04818	0.341242	3.07167	0.00212866	0.0292719
DNAJC13	210.767	2.04253	0.335209	3.11008	0.00187035	0.0261935
ACTN1	734.943	2.03877	0.232461	4.46857	7.87439e-06	0.000212343
PARP9	265.51	2.03285	0.247907	4.16628	3.09613e-05	0.00070073
CCND3	221.002	2.03064	0.326098	3.16053	0.00157485	0.0226175
UBAP1	205.445	2.0198	0.240826	4.23461	2.28948e-05	0.000539856
JADE2	193.485	2.0101	0.270825	3.7297	0.000191705	0.00356872
AVEN	105.737	2.00838	0.292786	3.44409	0.000572984	0.00942109
CALR	7446.67	2.00283	0.258984	3.87215	0.000107879	0.00213444
CSF1	414.436	1.99853	0.264803	3.77085	0.000162689	0.00308906
LOC101120668	2463.56	1.99067	0.215348	4.60033	4.21824e-06	0.000120798
GPATCH4	167.135	1.9869	0.287164	3.43673	0.000588787	0.00962888
SERTAD1	265.481	1.98407	0.295526	3.32991	0.000868749	0.0135377
BOD1	50.2223	1.96503	0.281418	3.42915	0.000605466	0.00983817
SETX	549.928	1.96214	0.28935	3.3252	0.000883566	0.0137264
TPM4	706.339	1.96082	0.228738	4.20052	2.663e-05	0.000614591
ANXA3	278.258	1.94888	0.299609	3.16705	0.00153995	0.0222001
HSPA5	3022.93	1.94627	0.3223	2.93599	0.00332481	0.0431459
HSP90B1	6395.93	1.93802	0.249443	3.76045	0.000169605	0.0032004
CNP	721.468	1.92689	0.29162	3.17843	0.00148076	0.0214484
CSRNP2	86.7946	1.9231	0.259671	3.55489	0.000378139	0.00652055
OAS1	2990.43	1.91428	0.304187	3.00565	0.00265012	0.0353869
GRINA	214.149	1.91191	0.246816	3.69471	0.000220134	0.00400002
PHF11	211.902	1.89456	0.187513	4.77067	1.83616e-06	5.71087e-05
RAP2B	99.665	1.89103	0.263944	3.37583	0.000735933	0.0116713
CFLAR	262.163	1.88072	0.24005	3.66891	0.000243587	0.00436876
TOP1	1097.95	1.87794	0.292681	2.99966	0.00270283	0.0359644
NCOA7	91.2614	1.86478	0.278589	3.10414	0.00190832	0.0266028
TMEM176B	178.05	1.86123	0.298941	2.88092	0.00396518	0.0498813
DNAJA1	1021.43	1.85849	0.221687	3.87253	0.000107713	0.00213444
LGALS3BP	1551.29	1.85813	0.199289	4.30593	1.66289e-05	0.000407917
TMEM171	94.2023	1.85546	0.263509	3.24641	0.00116872	0.0173415
CDKN2AIP	198.305	1.85115	0.287296	2.96264	0.00305014	0.0399222
PTPN9	82.5957	1.84459	0.269214	3.13723	0.00170552	0.0241827
PRICKLE3	66.1807	1.83642	0.276633	3.02356	0.00249818	0.0336615
TRIM38	258.908	1.81431	0.196661	4.1407	3.46248e-05	0.000772154
RRS1	100.898	1.80964	0.274777	2.94655	0.00321342	0.0418791
OAF	378.483	1.79952	0.243152	3.28814	0.0010085	0.0153077
CASP8	177.75	1.792	0.272794	2.90329	0.00369261	0.0470359
GTPBP1	264.602	1.76546	0.231086	3.31245	0.000924833	0.0141935
AIDA	298.105	1.75128	0.222832	3.37152	0.000747557	0.0118433
PGK1	803.725	1.74846	0.197661	3.78656	0.000152748	0.00291853
PARP12	413.375	1.74687	0.211833	3.52576	0.000422269	0.00717574
BAX	149.865	1.71979	0.232492	3.09596	0.00196179	0.0272234
SHISA5	367.126	1.7129	0.234972	3.03398	0.00241348	0.0327153
C1H3orf38	97.8022	1.69371	0.219272	3.16369	0.00155783	0.0224154
DDB1	440.44	-1.54605	0.181852	-3.00274	0.00267562	0.0356648
SDHA	892.892	-1.64809	0.167937	-3.85911	0.000113801	0.00222891
MDH2	632.366	-1.65932	0.218833	-3.01287	0.00258788	0.0346776
RQCD1	183.028	-1.68626	0.223121	-3.07575	0.00209971	0.0289262
CCNI	338.59	-1.70237	0.190557	-3.68585	0.00022794	0.00411726
TSPAN3	237.495	-1.71155	0.207285	-3.43272	0.000597567	0.00974104
EEF2K	237.334	-1.74609	0.225033	-3.31547	0.000914895	0.0141089
HEXB	162.795	-1.75573	0.233838	-3.23183	0.00122999	0.0181444
SDHB	196.216	-1.76934	0.264135	-2.91269	0.00358331	0.0459904
CTSV	696.831	-1.77443	0.259794	-2.98092	0.00287381	0.0379408
MYO1B	327.925	-1.78687	0.253636	-3.10234	0.00191997	0.0267162
NIPAL3	111.698	-1.79696	0.244805	-3.25549	0.00113196	0.0169283
MAST3	234.986	-1.81026	0.265314	-3.05397	0.00225835	0.0308047
PROC	1252.32	-1.81896	0.211749	-3.8676	0.000109912	0.00216255
DERA	98.8086	-1.81896	0.248927	-3.28998	0.00100195	0.0152235
PRDX3	343.894	-1.82151	0.244996	-3.35316	0.000798952	0.012553
EPB41	280.087	-1.83068	0.216003	-3.84568	0.00012022	0.00234414
SEPHS2	870.25	-1.83095	0.233652	-3.55638	0.000376003	0.00649107
ALDH16A1	172.113	-1.83505	0.266486	-3.13357	0.00172692	0.0244096
POR	805.331	-1.8359	0.207907	-4.02053	5.80662e-05	0.00123231
CEP250	201.759	-1.83653	0.289824	-2.88634	0.00389746	0.0491513
LOC101110449	649.344	-1.84166	0.207435	-4.05746	4.96089e-05	0.00107786
ITPR2	144.721	-1.84249	0.224958	-3.74512	0.00018031	0.00337725
IQGAP2	504.975	-1.85404	0.242934	-3.51553	0.000438871	0.00742469
FBXO21	195.886	-1.85842	0.273016	-3.14422	0.00166531	0.0237151
HGD	1074.44	-1.8601	0.22253	-3.86509	0.000111048	0.00218209
RMND5A	148.203	-1.86055	0.265176	-3.24521	0.00117363	0.0173975
C1H21orf33	368.514	-1.86083	0.240413	-3.58061	0.000342793	0.00596514
ATXN10	583.102	-1.87015	0.231106	-3.76516	0.000166441	0.00315243
ISOC2	78.1809	-1.87687	0.279648	-3.13564	0.0017148	0.0242834
MARCH6	257.709	-1.87728	0.222482	-3.94317	8.04105e-05	0.00164598
ARFGAP3	136.13	-1.88338	0.241893	-3.65195	0.000260253	0.00463488
CAMK2G	117.268	-1.89647	0.287567	-3.11741	0.00182445	0.0256689
MSRB3	140.412	-1.9118	0.292558	-3.11663	0.00182928	0.0257011
CDO1	532.875	-1.91314	0.259722	-3.51582	0.000438395	0.00742469
RPS2	4034.91	-1.91773	0.304808	-3.01086	0.00260512	0.0348472
ARL6IP1	295.118	-1.92488	0.272912	-3.38892	0.000701676	0.0111747
ACOX3	183.18	-1.93645	0.191314	-4.89484	9.83881e-07	3.35512e-05
ITIH2	3320.3	-1.93859	0.297493	-3.15498	0.00160509	0.0229435
FNBP1	330.379	-1.94084	0.242251	-3.88374	0.000102863	0.00205038
MMACHC	51.6655	-1.94225	0.29829	-3.15884	0.00158397	0.0226982
NGEF	143.102	-1.95073	0.329829	-2.88249	0.00394548	0.0496745
MTMR4	212.766	-1.95453	0.265237	-3.59879	0.000319697	0.00559524
ZNF652	76.1946	-1.95558	0.297183	-3.21547	0.00130232	0.0191003
NDUFS7	206.891	-1.9558	0.289595	-3.30048	0.000965187	0.0147533
D2HGDH	175.525	-1.96586	0.245473	-3.93469	8.33053e-05	0.0016961
SDC2	1032.98	-1.9711	0.269278	-3.60631	0.000310582	0.0054596
SHMT2	227.947	-1.97384	0.243617	-3.99742	6.40373e-05	0.00134152
LOC101106419	573.607	-1.97534	0.243853	-3.99972	6.34184e-05	0.00133222
KLHDC3	283.209	-1.98273	0.247012	-3.97846	6.93645e-05	0.00144516
MPC2	202.783	-1.98591	0.280196	-3.51865	0.000433756	0.0073545
MTCH2	305.63	-1.99426	0.214713	-4.63064	3.64532e-06	0.000107436
ACBD4	58.8423	-2.00073	0.31365	-3.19059	0.0014198	0.0206442
ETFDH	263.003	-2.00127	0.243273	-4.11584	3.85777e-05	0.000854045
PPT2	105.676	-2.00236	0.272779	-3.67463	0.000238195	0.00428216
CBS	340.361	-2.00252	0.308784	-3.24668	0.00116761	0.0173415
F12	339.142	-2.00493	0.295852	-3.39675	0.000681911	0.0108941
LOC101107687	383.837	-2.00529	0.303252	-3.31503	0.000916343	0.0141089
LOC101111166	65.4984	-2.00636	0.335933	-2.99573	0.00273792	0.0363995
PCMTD1	314.574	-2.00995	0.338205	-2.98619	0.00282475	0.037358
PRDX6	440.272	-2.01	0.254804	-3.96384	7.37522e-05	0.00152404
TPK1	59.5158	-2.01019	0.325095	-3.10739	0.00188749	0.026385
LOC101111528	620.2	-2.01396	0.350362	-2.89404	0.00380325	0.0481629
MSRB1	448.095	-2.01432	0.313198	-3.23858	0.00120126	0.017755
PCTP	174.024	-2.01843	0.212546	-4.79156	1.6549e-06	5.22186e-05
ACADL	155.807	-2.02032	0.338795	-3.01161	0.0025987	0.0347919
XYLB	167.159	-2.025	0.336003	-3.05055	0.00228423	0.0311019
TMEM256	108.661	-2.02929	0.345398	-2.98002	0.00288232	0.0380201
CTSF	384.498	-2.03174	0.213128	-4.84091	1.29243e-06	4.2639e-05
LOC101123395	954.886	-2.03202	0.353733	-2.91751	0.00352834	0.0453614
PINK1	224.095	-2.03271	0.241011	-4.2849	1.82818e-05	0.000444166
GNB2L1	2954.62	-2.03565	0.245107	-4.22529	2.38634e-05	0.000560091
ATP5G2	334.412	-2.03626	0.3037	-3.41212	0.000644593	0.0103742
TBC1D16	74.528	-2.03742	0.359366	-2.8868	0.00389181	0.0491208
MORC4	574.09	-2.0395	0.294048	-3.53513	0.000407579	0.00694406
SMIM19	127.533	-2.03956	0.22885	-4.54252	5.55845e-06	0.000155402
PKP2	44.5783	-2.0428	0.36157	-2.88409	0.00392553	0.0494642
KIAA1161	49.0964	-2.05218	0.364048	-2.89022	0.00384976	0.0486708
UGDH	370.05	-2.055	0.308149	-3.42367	0.000617826	0.0100176
LDHD	68.3012	-2.05589	0.342907	-3.07924	0.00207532	0.028668
SUV39H1	89.4604	-2.05611	0.309124	-3.41645	0.000634425	0.0102431
PHYH	2466.97	-2.05861	0.285253	-3.71112	0.000206344	0.00379937
TFR2	656.503	-2.06229	0.27454	-3.86934	0.00010913	0.00215273
GLTPD2	52.5311	-2.07094	0.35187	-3.04356	0.00233797	0.0317767
FAM173A	90.1083	-2.07252	0.287024	-3.7367	0.000186452	0.00348372
SPRYD7	58.3832	-2.08176	0.347937	-3.10908	0.00187673	0.0262587
FAM107B	264.298	-2.0849	0.22054	-4.91932	8.68469e-07	3.01565e-05
PEX11G	129.191	-2.08852	0.34313	-3.17232	0.00151229	0.0218427
PGD	449.748	-2.09452	0.257848	-4.24482	2.1877e-05	0.000520699
HDAC10	69.9967	-2.10096	0.334077	-3.29552	0.000982396	0.0149862
DCAF11	653.789	-2.10214	0.215572	-5.11262	3.17714e-07	1.20724e-05
EPHX1	3758.83	-2.10308	0.265448	-4.15555	3.24508e-05	0.000731176
GSTZ1	565.844	-2.10459	0.290509	-3.80226	0.000143381	0.00274752
SLC25A4	254.787	-2.10738	0.229928	-4.81623	1.46297e-06	4.7341e-05
TAT	704.887	-2.10872	0.381547	-2.90587	0.00366239	0.0467685
LOC101116495	82.7013	-2.11896	0.35212	-3.17779	0.00148405	0.0214756
CHIA	143.137	-2.11982	0.375814	-2.97972	0.00288515	0.0380244
FH	348.056	-2.12826	0.240764	-4.68614	2.78409e-06	8.36195e-05
SPATA20	59.9372	-2.13459	0.365483	-3.10435	0.001907	0.0266028
SPHK2	372.223	-2.136	0.245576	-4.62586	3.73047e-06	0.000109319
WBP1	91.3139	-2.14297	0.333378	-3.42844	0.000607054	0.00985345
LOC101111911	264.898	-2.14492	0.245544	-4.66278	3.11971e-06	9.30346e-05
SEMA4F	121.907	-2.15302	0.319596	-3.60774	0.000308875	0.00543713
PRSS53	137.581	-2.15381	0.390926	-2.95148	0.00316253	0.0412866
TM4SF5	316.986	-2.16273	0.369347	-3.14808	0.00164348	0.0234481
ETNK2	395.377	-2.1639	0.237008	-4.91079	9.07123e-07	3.12844e-05
NIT1	63.5512	-2.1664	0.368751	-3.16312	0.00156089	0.0224381
SIRT3	102.243	-2.1732	0.279143	-4.20287	2.6355e-05	0.000610459
ATP5S	32.5695	-2.17586	0.377303	-3.1165	0.00183012	0.0257011
NTHL1	67.9533	-2.17922	0.375678	-3.13892	0.00169572	0.0241256
LOC101119648	125.031	-2.18414	0.401181	-2.95163	0.00316105	0.0412866
FTO	79.3225	-2.18754	0.339515	-3.49776	0.000469187	0.00785888
TTC38	145.585	-2.19141	0.28317	-4.20741	2.58315e-05	0.00060072
STARD4	102.533	-2.19933	0.34896	-3.43687	0.000588482	0.00962888
IDS	73.6076	-2.20133	0.362395	-3.31497	0.000916535	0.0141089
ZNF775	32.2015	-2.20186	0.401593	-2.99272	0.00276499	0.0367245
ROBO1	70.8362	-2.20327	0.410743	-2.92948	0.00339527	0.0438731
TMEM243	29.8448	-2.20345	0.376006	-3.20062	0.00137133	0.0200159
ACSF2	113.744	-2.20692	0.370857	-3.2544	0.00113633	0.0169769
LCAT	712.528	-2.20745	0.225922	-5.34453	9.06533e-08	3.77739e-06
MMAB	109.545	-2.21211	0.351759	-3.44586	0.000569254	0.00938005
KAT2B	127.137	-2.21243	0.317381	-3.82012	0.000133385	0.00257444
PHKB	50.8461	-2.21991	0.333398	-3.65901	0.00025319	0.00451968
PPP1R3B	123.546	-2.22366	0.386428	-3.16658	0.00154241	0.0222144
ICK	69.2979	-2.22467	0.302267	-4.05162	5.08642e-05	0.00110042
FITM1	47.5759	-2.22615	0.32606	-3.7605	0.000169575	0.0032004
COL18A1	1129.5	-2.22682	0.246226	-4.98247	6.27778e-07	2.25186e-05
BNIP3L	95.9105	-2.22886	0.265734	-4.62438	3.75726e-06	0.000109682
TMPRSS6	439.194	-2.22968	0.27427	-4.48347	7.34395e-06	0.000198744
SFXN1	273.671	-2.23152	0.306518	-4.01779	5.87466e-05	0.0012444
ACP5	587.092	-2.23578	0.314225	-3.9328	8.39628e-05	0.00170721
THEMIS2	145.891	-2.23783	0.426175	-2.90451	0.00367827	0.0469319
MASP1	148.819	-2.2432	0.382403	-3.25102	0.00114992	0.0171436
ARRB2	99.4105	-2.24461	0.360427	-3.45315	0.000554076	0.00913986
LIMS2	188.399	-2.25293	0.343973	-3.64253	0.00026997	0.00480232
ADCK3	80.5243	-2.25608	0.3502	-3.58676	0.000334807	0.00583954
CCL16	1417.41	-2.25907	0.263241	-4.78293	1.72754e-06	5.41735e-05
TMEM63B	93.7891	-2.26022	0.263726	-4.77852	1.76593e-06	5.52634e-05
TPX2	172.61	-2.26386	0.279532	-4.52136	6.14441e-06	0.000169294
ARHGEF26	37.0697	-2.26422	0.382226	-3.3075	0.000941314	0.0144029
DHRS7	1026.42	-2.26461	0.283175	-4.4658	7.97684e-06	0.000214346
IFT172	44.1345	-2.26475	0.361378	-3.4998	0.000465601	0.00780818
RGAG4	460.15	-2.26573	0.278408	-4.5463	5.45984e-06	0.000153208
DECR1	231.987	-2.27299	0.345161	-3.68809	0.000225942	0.00409089
SNTB1	96.3678	-2.27741	0.418576	-3.05181	0.00227469	0.0309997
ACO1	295.993	-2.28203	0.242124	-5.29494	1.19059e-07	4.8287e-06
NUDT13	66.64	-2.28207	0.370285	-3.46238	0.00053542	0.00885131
MCEE	120.05	-2.28766	0.345993	-3.72165	0.000197922	0.00365758
CHDH	120.918	-2.28771	0.348624	-3.69369	0.000221027	0.00401145
ECH1	907.786	-2.28776	0.210056	-6.13054	8.75806e-10	5.16285e-08
LOC101122329	102.729	-2.29427	0.388143	-3.33453	0.000854433	0.0133557
HSD17B6	672.097	-2.29506	0.428992	-3.01885	0.00253737	0.0340909
MCCC1	61.9538	-2.29554	0.344795	-3.75741	0.00017168	0.00323153
NNT	210.75	-2.29621	0.294162	-4.40647	1.05069e-05	0.000273162
RDH11	58.0739	-2.30001	0.346663	-3.75007	0.000176783	0.00332348
MGST1	474.026	-2.30164	0.307065	-4.23897	2.24548e-05	0.000531955
ASS1	2387.64	-2.30761	0.382828	-3.41565	0.000636304	0.0102625
LOC101113745	70.6035	-2.30806	0.386888	-3.38097	0.000722295	0.011479
LOC101114861	520.079	-2.31145	0.42269	-3.10263	0.00191807	0.0267142
RORC	239.851	-2.31291	0.295783	-4.43876	9.04769e-06	0.000238752
C21H11orf54	157.482	-2.31585	0.359144	-3.66384	0.000248462	0.00444049
AKR1D1	372.137	-2.31801	0.420055	-3.13772	0.00170269	0.0241815
MXRA8	70.1405	-2.31965	0.367506	-3.59082	0.000329634	0.00576254
NDUFB6	77.711	-2.32174	0.360379	-3.66764	0.000244804	0.00438026
GPT2	91.766	-2.32346	0.397227	-3.33175	0.000863017	0.0134622
MIF4GD	91.7887	-2.3267	0.343718	-3.85986	0.000113451	0.00222643
CISD1	75.6978	-2.32945	0.322738	-4.11929	3.80043e-05	0.000842576
ATP6V0E2	82.5188	-2.33326	0.321082	-4.1524	3.29008e-05	0.000739126
ABCC5	190.148	-2.3342	0.437967	-3.04635	0.00231635	0.031511
MPP1	296.793	-2.33624	0.226072	-5.91066	3.40745e-09	1.7905e-07
DPP4	299.561	-2.33879	0.303086	-4.4172	9.99878e-06	0.000261417
PLEKHF1	50.1184	-2.33886	0.423869	-3.15866	0.00158495	0.0226982
AIF1L	147.267	-2.34027	0.448225	-2.99017	0.00278818	0.0369385
SMARCA1	162.273	-2.34136	0.378076	-3.54786	0.000388377	0.00667438
GLUD1	1181.53	-2.34327	0.21717	-6.18535	6.19661e-10	3.75475e-08
GOLT1A	62.029	-2.34337	0.443051	-3.03208	0.00242878	0.0328934
TST	962.104	-2.34421	0.290237	-4.63142	3.63175e-06	0.000107253
ITGB7	124.863	-2.34423	0.414855	-3.24025	0.00119424	0.0176685
MYO9A	134.103	-2.34452	0.433822	-3.09925	0.00194013	0.026972
GLS2	316.102	-2.35139	0.459269	-2.94247	0.00325601	0.0422892
LOC101109342	41.1781	-2.35244	0.385827	-3.50531	0.000456073	0.00768153
LOC101104627	34.1547	-2.3558	0.460659	-2.94318	0.00324862	0.0422459
CD82	315.405	-2.35785	0.366122	-3.70875	0.000208288	0.00382592
CLYBL	42.3969	-2.35793	0.45628	-2.9761	0.00291943	0.0383764
TMEM25	644.526	-2.36266	0.262296	-5.19513	2.04581e-07	7.87716e-06
KCNJ3	20.2821	-2.36846	0.461042	-2.96818	0.00299568	0.039277
AKR7A2	77.3724	-2.3689	0.46972	-2.91428	0.00356509	0.0457952
CHCHD10	106.414	-2.37277	0.449143	-3.05642	0.00223995	0.0306087
PDLIM2	102.139	-2.3767	0.35954	-3.82907	0.000128629	0.00249213
RENBP	136.219	-2.37921	0.287427	-4.79848	1.59874e-06	5.08076e-05
LMF2	70.687	-2.37958	0.312328	-4.4171	1.00036e-05	0.000261417
AMACR	361.585	-2.38131	0.279531	-4.94153	7.75099e-07	2.71e-05
IKBKAP	73.6871	-2.38247	0.375034	-3.68626	0.000227575	0.00411556
APBB3	34.9255	-2.3852	0.382463	-3.6218	0.000292564	0.00516281
CFD	2224.44	-2.3923	0.44698	-3.11491	0.00184002	0.0258163
AADAT	61.0394	-2.39256	0.35471	-3.92591	8.64012e-05	0.00174977
SLC25A23	53.4053	-2.40452	0.459899	-3.05398	0.00225824	0.0308047
GLUL	1141.37	-2.40555	0.346606	-4.05517	5.00971e-05	0.00108537
PCK1	2605.75	-2.40615	0.472852	-2.97376	0.00294174	0.0386031
DHTKD1	113.292	-2.40615	0.418483	-3.36012	0.000779098	0.0122791
AIFM1	227.588	-2.40993	0.200955	-7.01614	2.2808e-12	1.90598e-10
LOC101109746	254.491	-2.41425	0.440553	-3.21017	0.00132656	0.0194371
FAM234B	44.6807	-2.41507	0.472876	-2.99248	0.00276719	0.0367245
B3GALT4	59.087	-2.41579	0.405796	-3.48892	0.000484973	0.00810544
PDE3B	143.658	-2.41631	0.391057	-3.62175	0.000292613	0.00516281
HSD17B8	80.7374	-2.41779	0.341874	-4.14711	3.36705e-05	0.000751974
BEX2	78.5555	-2.42143	0.281345	-5.05225	4.36643e-07	1.61579e-05
FAHD2A	147.453	-2.42504	0.273544	-5.20956	1.89288e-07	7.34409e-06
ALDH9A1	614.121	-2.43028	0.223774	-6.39162	1.64138e-10	1.10459e-08
METAP1D	39.5426	-2.43742	0.43376	-3.31385	0.000920212	0.0141492
NMRK1	119.473	-2.44176	0.33872	-4.25649	2.07661e-05	0.000497372
ARL4D	253.043	-2.45206	0.281045	-5.16666	2.3832e-07	9.12998e-06
FAM213A	113.623	-2.45255	0.360591	-4.02823	5.61974e-05	0.00120212
GGH	64.2589	-2.45267	0.331278	-4.38504	1.15964e-05	0.000298425
COPZ2	144.457	-2.45542	0.311662	-4.66989	3.01366e-06	9.00487e-05
LOC101112223	424.791	-2.4579	0.32712	-4.45676	8.32085e-06	0.000222411
GOT1	437.07	-2.45862	0.41251	-3.53596	0.000406303	0.00693575
PPP1R3C	87.0317	-2.46277	0.435702	-3.35726	0.000787183	0.0123808
PGRMC1	667.398	-2.46324	0.26955	-5.42845	5.68466e-08	2.46319e-06
MAT1A	1541.25	-2.46817	0.327078	-4.48875	7.1641e-06	0.000194222
ALDH3A2	387.152	-2.46847	0.251874	-5.83019	5.5366e-09	2.83522e-07
SLC6A11	406.297	-2.4719	0.325487	-4.52216	6.12122e-06	0.000168961
NAAA	228.319	-2.47732	0.293413	-5.03494	4.77987e-07	1.76022e-05
SCCPDH	211.474	-2.47812	0.250988	-5.88922	3.88027e-09	2.02106e-07
SLC16A7	65.6739	-2.48069	0.397808	-3.72212	0.000197556	0.00365527
SHBG	193.33	-2.48509	0.355394	-4.1787	2.93183e-05	0.000669522
ACAT1	406.765	-2.48798	0.207797	-7.16071	8.02624e-13	7.22314e-11
XK	21.0209	-2.49025	0.471694	-3.15936	0.00158118	0.022687
CALCOCO1	254.079	-2.49255	0.254058	-5.87483	4.23285e-09	2.19718e-07
NLRX1	66.1691	-2.49289	0.479832	-3.11127	0.00186282	0.026112
ACP6	56.1667	-2.49794	0.327306	-4.57657	4.72666e-06	0.000133869
PACSIN3	196.82	-2.50063	0.258402	-5.80735	6.34694e-09	3.22845e-07
PHKA2	78.8413	-2.50457	0.384366	-3.91443	9.06195e-05	0.00182789
RGS14	158.686	-2.50876	0.314145	-4.80276	1.56491e-06	5.04252e-05
APOA5	426.231	-2.51021	0.349229	-4.32439	1.52952e-05	0.000380727
LOC101113505	99.9634	-2.51312	0.327471	-4.62062	3.826e-06	0.000111261
MAP4K2	91.6779	-2.51425	0.44415	-3.40931	0.000651263	0.0104484
IGDCC4	23.4643	-2.51447	0.51858	-2.92042	0.00349562	0.045055
ALAD	998.841	-2.51927	0.23875	-6.36343	1.97298e-10	1.28235e-08
EPHX2	865.786	-2.52225	0.167258	-9.10118	8.93553e-20	2.66471e-17
TMEM8A	115.156	-2.52332	0.352178	-4.32543	1.52234e-05	0.000379561
MAP1LC3A	168.816	-2.52393	0.351276	-4.33827	1.43608e-05	0.000360418
ANGPTL3	374.365	-2.52507	0.521945	-2.9219	0.00347899	0.0449167
MSRB2	98.7465	-2.52552	0.292409	-5.21707	1.81778e-07	7.08889e-06
LGALS4	74.3656	-2.527	0.471152	-3.241	0.00119112	0.0176395
SHMT1	759.392	-2.52867	0.325017	-4.70335	2.5593e-06	7.73846e-05
PFKM	103.393	-2.53093	0.399685	-3.83034	0.000127966	0.00248561
F13B	186.833	-2.53358	0.319388	-4.80163	1.57378e-06	5.0497e-05
TRAPPC9	79.2402	-2.53564	0.390245	-3.93508	8.31704e-05	0.00169563
LOC106990115	37.9637	-2.53748	0.481477	-3.19325	0.00140682	0.0204945
TTPA	113.665	-2.5408	0.394743	-3.9033	9.48905e-05	0.00190646
NUDT16	36.1738	-2.54139	0.416831	-3.69788	0.000217406	0.00396466
ACBD5	103.698	-2.54147	0.321887	-4.78886	1.67734e-06	5.28172e-05
MOGAT1	169.369	-2.54477	0.321685	-4.80212	1.56997e-06	5.04814e-05
SEMA4G	260.506	-2.55204	0.315607	-4.91762	8.7604e-07	3.03501e-05
YPEL3	139.665	-2.55301	0.359906	-4.31504	1.59572e-05	0.000393981
PIPOX	117.665	-2.55336	0.433745	-3.58127	0.000341927	0.00595689
ENOSF1	103.09	-2.56016	0.508384	-3.06886	0.0021488	0.0295055
MYBPHL	37.7105	-2.56099	0.456043	-3.4229	0.000619576	0.0100246
LOC101113583	342.113	-2.56504	0.432805	-3.61603	0.000299159	0.00527219
ACADS	290.094	-2.56539	0.246809	-6.34254	2.26009e-10	1.45037e-08
UROC1	130.126	-2.56907	0.393035	-3.99219	6.54653e-05	0.00136955
IL6R	537.139	-2.57465	0.241843	-6.51107	7.46176e-11	5.30308e-09
LOC105611838	40.6501	-2.57592	0.513654	-3.06806	0.00215457	0.0295356
FDFT1	352.427	-2.57824	0.343267	-4.5977	4.2718e-06	0.000121895
GPD1	387.044	-2.58255	0.393549	-4.02123	5.78952e-05	0.00123151
NSDHL	268.885	-2.58563	0.225487	-7.03202	2.03559e-12	1.71996e-10
SCP2	1158.94	-2.589	0.317228	-5.00901	5.47105e-07	2.00022e-05
MPZL2	15.8367	-2.59773	0.494597	-3.23036	0.00123633	0.0182027
DOPEY1	71.6959	-2.60016	0.397332	-4.02726	5.64318e-05	0.00120544
BMF	95.9983	-2.60217	0.492855	-3.25078	0.00115087	0.0171436
TECR	170.962	-2.61175	0.393905	-4.09173	4.28161e-05	0.000941027
PHYHD1	78.7686	-2.61457	0.4135	-3.90463	9.43678e-05	0.00189847
UCP2	471.653	-2.61983	0.398638	-4.06342	4.83591e-05	0.00105372
ACSM1	689.676	-2.62084	0.489146	-3.3136	0.000921017	0.0141492
C8B	667.122	-2.62463	0.311651	-5.21297	1.85838e-07	7.22869e-06
BCKDHA	137.748	-2.6298	0.310553	-5.24805	1.53718e-07	6.08826e-06
WDR6	129.213	-2.63143	0.310587	-5.25274	1.49853e-07	5.9507e-06
TNFAIP8L1	32.001	-2.6343	0.474678	-3.44296	0.000575386	0.00945037
SFXN5	81.5052	-2.64025	0.38088	-4.30648	1.65872e-05	0.000407551
HSD3B7	155.416	-2.64061	0.364034	-4.50676	6.58247e-06	0.000180059
ANKH	43.6136	-2.6545	0.407141	-4.06371	4.82994e-05	0.00105372
FAM149A	78.8878	-2.6581	0.33328	-4.97509	6.52177e-07	2.32294e-05
DTNB	76.8071	-2.66174	0.449719	-3.69506	0.000219831	0.0039993
AKR1A1	349.835	-2.66365	0.255384	-6.51431	7.30224e-11	5.22441e-09
IRF6	52.5637	-2.66384	0.436088	-3.81538	0.000135973	0.00262106
G0S2	66.2199	-2.66873	0.502533	-3.32065	0.000898085	0.0139235
SIPA1L1	56.8713	-2.66934	0.392797	-4.24987	2.13893e-05	0.00051069
LOC105603608	26.7136	-2.67624	0.571666	-2.9322	0.0033657	0.0436022
CDH23	32.3447	-2.67777	0.507204	-3.30788	0.000940047	0.014398
LOC101108092	254.583	-2.68095	0.444472	-3.78189	0.00015564	0.00296262
RMND1	50.5762	-2.68142	0.481341	-3.49321	0.000477255	0.00798523
CRYZ	209.209	-2.6843	0.312779	-5.38494	7.24671e-08	3.07006e-06
CUX2	13.4483	-2.68993	0.564905	-2.99153	0.00277583	0.036807
FMO5	618.757	-2.69412	0.354765	-4.77534	1.79407e-06	5.60288e-05
SREBF2	505.809	-2.69429	0.230577	-7.34806	2.01104e-13	1.94815e-11
CISD3	101.692	-2.69564	0.428534	-3.95684	7.59491e-05	0.00156307
FN1	2107.68	-2.69706	0.300447	-5.64847	1.61881e-08	7.71803e-07
AMDHD1	170.438	-2.70002	0.350233	-4.85398	1.21007e-06	4.00959e-05
PPDPF	319.973	-2.70116	0.347674	-4.89295	9.93333e-07	3.37978e-05
SLC27A2	538.174	-2.70155	0.309176	-5.5035	3.72333e-08	1.66706e-06
SLCO2B1	732.378	-2.70509	0.429204	-3.97269	7.10657e-05	0.00147454
POC1A	51.9709	-2.71567	0.53347	-3.21605	0.00129969	0.0190801
DCTPP1	63.2781	-2.71596	0.409401	-4.19139	2.77249e-05	0.000637925
RASSF4	109.642	-2.71731	0.476229	-3.60607	0.00031087	0.0054596
IDNK	79.5216	-2.72136	0.331275	-5.19618	2.03428e-07	7.85264e-06
SYCP3	46.9588	-2.72178	0.535182	-3.21719	0.00129453	0.0190227
HSD17B10	3287.97	-2.7249	0.309549	-5.57232	2.51373e-08	1.15852e-06
GSTK1	546.653	-2.72507	0.198412	-8.69439	3.48708e-18	7.79926e-16
NT5E	53.5666	-2.72797	0.448915	-3.84921	0.000118501	0.00231359
GPAM	102.965	-2.72826	0.39437	-4.38234	1.1741e-05	0.000300621
ELMO1	161.779	-2.72881	0.35744	-4.83666	1.32039e-06	4.34671e-05
DPYS	500.292	-2.7322	0.38513	-4.49768	6.86976e-06	0.000187244
AIM1L	100.635	-2.73461	0.422105	-4.10943	3.96635e-05	0.000875534
ACAD8	187.775	-2.73544	0.292041	-5.94246	2.80773e-09	1.50362e-07
MBL2	644.396	-2.73674	0.33826	-5.13432	2.83165e-07	1.07936e-05
GALM	182.883	-2.74576	0.509976	-3.42322	0.000618835	0.0100233
STMND1	13.3546	-2.74597	0.598331	-2.91807	0.003522	0.0453182
LOC101116640	56.2672	-2.75281	0.495127	-3.54013	0.000399935	0.00684978
C5H19orf60	79.5713	-2.75318	0.459871	-3.81234	0.000137659	0.0026502
GDA	22.8601	-2.75637	0.58188	-3.01844	0.00254078	0.0341065
SLC31A1	233.765	-2.75723	0.268681	-6.54021	6.14332e-11	4.47052e-09
MBNL3	114.145	-2.7576	0.423152	-4.15358	3.27314e-05	0.000736408
ADK	87.5362	-2.75882	0.398227	-4.41662	1.00257e-05	0.000261544
PLCB2	124.009	-2.76123	0.421044	-4.18301	2.8768e-05	0.000659929
LOC101110727	488.528	-2.76246	0.376684	-4.67887	2.88457e-06	8.6361e-05
SC5D	335.72	-2.76417	0.324822	-5.43118	5.59832e-08	2.43271e-06
ECHDC3	438.255	-2.76692	0.278115	-6.35321	2.10863e-10	1.36468e-08
SLC39A5	275.058	-2.76741	0.409588	-4.31509	1.59536e-05	0.000393981
ST3GAL3	248.758	-2.77483	0.289257	-6.13581	8.47241e-10	5.01389e-08
ERBB2	326.925	-2.78575	0.356796	-5.00495	5.58756e-07	2.03304e-05
SMARCA2	215.023	-2.78604	0.331356	-5.39008	7.04272e-08	2.99198e-06
ALDH7A1	316.661	-2.7884	0.259062	-6.90337	5.07847e-12	4.0439e-10
ACAT2	778.69	-2.78982	0.241401	-7.4143	1.22269e-13	1.19973e-11
LOC101106641	110.413	-2.79026	0.268648	-6.66395	2.66564e-11	2.017e-09
NFIA	288.67	-2.79129	0.319331	-5.60951	2.02895e-08	9.46572e-07
CD99	359.96	-2.79197	0.388674	-4.61047	4.01752e-06	0.000116164
NEIL2	104.802	-2.79435	0.417631	-4.29648	1.73528e-05	0.000423625
ECHS1	1987.76	-2.79529	0.3006	-5.97235	2.33862e-09	1.26933e-07
LOC101110417	17.2561	-2.80038	0.535303	-3.36329	0.000770206	0.0121641
SOX5	16.5482	-2.8018	0.532893	-3.38117	0.000721792	0.011479
TP53I13	69.2871	-2.80589	0.332885	-5.42496	5.7968e-08	2.49755e-06
LOC101111049	227.307	-2.80744	0.432259	-4.18137	2.89754e-05	0.000663686
LIMCH1	36.5827	-2.80971	0.489271	-3.69878	0.000216637	0.00395539
HEBP1	321.398	-2.81508	0.32008	-5.6707	1.42214e-08	6.84472e-07
LOC105613328	27.7622	-2.81973	0.476335	-3.82027	0.000133304	0.00257444
UGT1A3	116.713	-2.82273	0.401232	-4.54284	5.55017e-06	0.000155402
ENTPD5	394.402	-2.83333	0.328863	-5.57475	2.47891e-08	1.14595e-06
ATP11C	64.5013	-2.83607	0.490167	-3.7458	0.000179822	0.00337227
ASPH	162.263	-2.838	0.295119	-6.228	4.72441e-10	2.88569e-08
GSAP	49.0939	-2.83931	0.40152	-4.58087	4.63051e-06	0.000131391
AIF1	131.629	-2.85365	0.434994	-4.26133	2.03216e-05	0.000487494
PCYOX1	232.737	-2.85492	0.370454	-5.00716	5.52402e-07	2.01474e-05
PGM1	316.516	-2.85497	0.231257	-8.02124	1.0468e-15	1.60816e-13
SLC16A11	28.3892	-2.85701	0.532505	-3.48731	0.000487913	0.0081367
ALDH5A1	211.699	-2.85827	0.267244	-6.95345	3.56453e-12	2.89909e-10
DHRS1	326.394	-2.85897	0.289634	-6.41835	1.37758e-10	9.39533e-09
ACADSB	663.322	-2.8618	0.212191	-8.77416	1.72191e-18	4.14256e-16
ESRP2	266.748	-2.8658	0.332076	-5.61859	1.9252e-08	9.06513e-07
LOC101114663	192.443	-2.87372	0.574397	-3.26207	0.00110602	0.0166325
CA5A	34.8418	-2.87572	0.53061	-3.53503	0.000407722	0.00694406
RNASEH2C	49.4709	-2.87735	0.574555	-3.26749	0.00108505	0.0163391
HIBCH	87.9555	-2.87898	0.34626	-5.4265	5.74687e-08	2.48307e-06
FOXA1	24.2789	-2.88007	0.46019	-4.08542	4.39976e-05	0.000965599
PCK2	696.854	-2.88166	0.347319	-5.41766	6.03856e-08	2.58706e-06
PXMP2	69.902	-2.88233	0.399306	-4.714	2.42899e-06	7.3885e-05
PAOX	76.6815	-2.88401	0.38074	-4.94829	7.48682e-07	2.62973e-05
CDIP1	131.751	-2.88651	0.415861	-4.53638	5.72277e-06	0.000159118
LOC101115671	44.2618	-2.88904	0.518674	-3.64206	0.000270461	0.00480543
CLDN1	28.6397	-2.88964	0.54866	-3.4441	0.000572955	0.00942109
STX10	21.1654	-2.8899	0.570043	-3.31536	0.000915259	0.0141089
APCDD1	349.443	-2.89314	0.336503	-5.62593	1.84506e-08	8.76924e-07
LOC101116024	96.3966	-2.89669	0.341761	-5.54974	2.8609e-08	1.31059e-06
PIGZ	29.6315	-2.90353	0.560081	-3.39866	0.00067716	0.0108296
AREL1	113.177	-2.90681	0.388771	-4.90471	9.35663e-07	3.2123e-05
MERTK	101.562	-2.90708	0.45939	-4.15134	3.30534e-05	0.000741458
HACL1	140.162	-2.90719	0.319607	-5.9673	2.41211e-09	1.30091e-07
CYB5A	698.869	-2.91116	0.299046	-6.39085	1.64964e-10	1.10526e-08
SLC16A10	37.055	-2.91147	0.395544	-4.8325	1.34831e-06	4.42905e-05
MAGED1	482.838	-2.91166	0.318826	-5.99592	2.02341e-09	1.11098e-07
LOC101104943	3659.35	-2.92081	0.372645	-5.15453	2.54262e-07	9.71628e-06
VASH1	127.982	-2.92125	0.478269	-4.01709	5.89224e-05	0.00124638
CYP3A24	1347.29	-2.92142	0.440651	-4.36042	1.29814e-05	0.000329056
ABCG2	50.7446	-2.92404	0.394893	-4.8723	1.10308e-06	3.71991e-05
LOC101105533	31.7811	-2.9279	0.485946	-3.96731	7.26877e-05	0.00150409
RIPK4	13.0122	-2.93348	0.667937	-2.8947	0.00379525	0.0481629
LOC105601912	41.7754	-2.93495	0.593767	-3.25877	0.00111896	0.0167668
POLE	49.077	-2.93819	0.625678	-3.09775	0.00194996	0.027084
APEH	347.744	-2.93875	0.252378	-7.68194	1.56699e-14	1.8619e-12
LOC101112590	845.706	-2.93938	0.416006	-4.66191	3.13286e-06	9.3244e-05
HAGH	485.059	-2.9427	0.267948	-7.2503	4.15854e-13	3.95295e-11
PER3	65.8764	-2.94375	0.49241	-3.94743	7.89941e-05	0.00161917
OSGIN1	323.317	-2.94513	0.342774	-5.67468	1.38949e-08	6.70881e-07
POPDC3	31.8052	-2.94531	0.491428	-3.95848	7.54292e-05	0.00155447
SLC17A2	71.0873	-2.94677	0.447905	-4.34638	1.38406e-05	0.00034909
JAML	282.109	-2.94684	0.442286	-4.40176	1.07374e-05	0.000278203
PNPO	109.466	-2.95189	0.382881	-5.09792	3.43414e-07	1.29925e-05
GSTT2B	993.827	-2.95215	0.523034	-3.73236	0.000189693	0.00353994
SLC27A5	843.058	-2.95601	0.338053	-5.78612	7.20324e-09	3.63967e-07
SQLE	140.691	-2.95717	0.354519	-5.52062	3.37799e-08	1.52904e-06
AGMAT	247.917	-2.96108	0.39981	-4.90503	9.34136e-07	3.2123e-05
LOC105614373	246.022	-2.97041	0.520813	-3.78332	0.000154747	0.00294931
LOC101117755	421.539	-2.97296	0.358832	-5.49827	3.83544e-08	1.71065e-06
TBCEL	118.157	-2.97591	0.494275	-3.9976	6.3988e-05	0.00134152
ALB	83511.3	-2.98285	0.407868	-4.86149	1.16504e-06	3.87726e-05
MAOB	510.919	-2.99132	0.262505	-7.58584	3.3035e-14	3.58878e-12
LRBA	67.3987	-2.99264	0.330923	-6.02144	1.72867e-09	9.62612e-08
KATNB1	78.8503	-2.99676	0.45493	-4.38916	1.13788e-05	0.00029382
C2H9orf43	32.7683	-2.99767	0.466443	-4.28277	1.84582e-05	0.000447024
SLC22A18	192.863	-2.99985	0.416943	-4.79646	1.61495e-06	5.10641e-05
ACSM3	365.584	-3.00221	0.381822	-5.24383	1.57281e-07	6.2132e-06
CPT1B	18.4984	-3.00435	0.576476	-3.4769	0.000507242	0.00844053
KLB	53.0076	-3.02416	0.464778	-4.35512	1.32996e-05	0.000336561
ASMTL	58.9536	-3.02924	0.399761	-5.07615	3.85165e-07	1.44285e-05
HIBADH	423.459	-3.03145	0.239048	-8.49808	1.92754e-17	3.9088e-15
SLC46A1	85.6255	-3.03366	0.384261	-5.29238	1.20732e-07	4.88355e-06
LOC101116273	456.814	-3.04793	0.315567	-6.48968	8.60208e-11	6.0569e-09
MVK	150.177	-3.05277	0.341626	-6.00882	1.86873e-09	1.02977e-07
CPS1	2630.28	-3.05793	0.320542	-6.42015	1.36145e-10	9.32713e-09
FGFRL1	36.1452	-3.05967	0.559132	-3.68369	0.000229881	0.0041474
GCSH	54.5078	-3.06165	0.408228	-5.05025	4.41222e-07	1.62877e-05
MTHFR	112.863	-3.0659	0.389063	-5.30993	1.09666e-07	4.49572e-06
HSD17B11	1224.89	-3.06852	0.289227	-7.15189	8.5591e-13	7.61259e-11
PBLD	192.962	-3.07061	0.398749	-5.19278	2.07182e-07	7.95714e-06
TEX33	68.29	-3.07248	0.619346	-3.34624	0.000819165	0.012844
ZADH2	187.07	-3.07447	0.28855	-7.18931	6.51219e-13	6.00266e-11
ECI2	389.814	-3.07652	0.372988	-5.56724	2.58799e-08	1.18915e-06
FAM198B	23.5363	-3.08613	0.653788	-3.19084	0.00141861	0.0206442
ACY1	263.878	-3.08679	0.377745	-5.52435	3.30714e-08	1.50144e-06
FASN	127.722	-3.08692	0.418786	-4.98325	6.2525e-07	2.24809e-05
IDUA	80.0805	-3.09422	0.316507	-6.61665	3.67441e-11	2.72605e-09
SERPINA6	47.2434	-3.09799	0.558046	-3.75953	0.00017023	0.00320822
GRTP1	65.9798	-3.09828	0.347461	-6.03889	1.5518e-09	8.77371e-08
CABYR	100.394	-3.10325	0.354923	-5.92592	3.10547e-09	1.65143e-07
CSF1R	560.515	-3.10592	0.498057	-4.22826	2.35501e-05	0.000553591
DENND2A	205.244	-3.11153	0.355797	-5.93464	2.94491e-09	1.57155e-07
STAP2	132.476	-3.11252	0.398894	-5.29595	1.18399e-07	4.81478e-06
MYO5C	24.478	-3.11398	0.628898	-3.36141	0.00077547	0.0122346
AGXT2	136.364	-3.11692	0.324884	-6.51594	7.22368e-11	5.20687e-09
PNPLA7	159.377	-3.13182	0.333921	-6.38422	1.72276e-10	1.12937e-08
CROT	157.337	-3.13467	0.44859	-4.75861	1.94927e-06	6.05029e-05
LAMA3	25.837	-3.13795	0.490242	-4.36102	1.29458e-05	0.000328702
UPB1	627.047	-3.13951	0.389587	-5.49175	3.97976e-08	1.76983e-06
IGFBP2	2682.6	-3.15057	0.492767	-4.36428	1.27544e-05	0.000324384
PDZK1	223.977	-3.16404	0.539908	-4.00816	6.11944e-05	0.00128907
AMT	192.719	-3.16653	0.239733	-9.03727	1.60632e-19	4.60954e-17
IMMP2L	20.9482	-3.16705	0.545578	-3.97203	7.12635e-05	0.00147663
PEBP1	752.791	-3.16817	0.326687	-6.63684	3.20486e-11	2.41301e-09
PDK1	91.892	-3.17439	0.409179	-5.31402	1.07232e-07	4.41862e-06
SERHL2	57.156	-3.17658	0.428981	-5.07384	3.89866e-07	1.45687e-05
EGFL8	13.5062	-3.18242	0.685263	-3.18479	0.0014486	0.0210428
LOC105602333	24.3327	-3.18277	0.706508	-3.08952	0.00200478	0.0277441
TMEM86B	82.1119	-3.18368	0.49509	-4.41067	1.0305e-05	0.000268371
VAT1	398.793	-3.19996	0.294843	-7.46147	8.5565e-14	8.56157e-12
GHR	463.452	-3.20258	0.310095	-7.10291	1.22154e-12	1.06163e-10
KLF12	45.5519	-3.20661	0.520823	-4.23678	2.26748e-05	0.000535737
LOC105604343	31.3586	-3.20733	0.524961	-4.20476	2.6136e-05	0.000606874
ALDH6A1	429.281	-3.2123	0.39979	-5.53365	3.13637e-08	1.42817e-06
PCCB	167.244	-3.21633	0.406694	-5.44963	5.04747e-08	2.21231e-06
LOC101104530	67.6144	-3.21932	0.434115	-5.11228	3.183e-07	1.20724e-05
LOC105603956	33.7208	-3.23792	0.484491	-4.6191	3.85402e-06	0.000111862
LOC105604578	15.054	-3.24985	0.696247	-3.2314	0.00123188	0.0181546
PECR	271.353	-3.25205	0.354578	-6.35135	2.13431e-10	1.37545e-08
LOC105611588	7.99762	-3.25511	0.774591	-2.91135	0.00359869	0.046103
EBP	476.227	-3.25753	0.283174	-7.97223	1.55833e-15	2.30104e-13
GRK4	181.384	-3.2598	0.321237	-7.03467	1.99728e-12	1.69702e-10
IGFALS	71.8255	-3.27235	0.553163	-4.10793	3.99221e-05	0.000879965
TMEM220	35.0698	-3.28043	0.49973	-4.56331	5.03532e-06	0.000141557
PRELID3A	13.1164	-3.28569	0.730528	-3.12882	0.00175511	0.024762
SEBOX	25.3412	-3.30226	0.487465	-4.72292	2.32481e-06	7.12864e-05
LOC101105863	1555.2	-3.30276	0.373918	-6.15845	7.34616e-10	4.38148e-08
QPRT	167.156	-3.30395	0.519079	-4.43852	9.05777e-06	0.000238752
TTC39C	96.6726	-3.30798	0.361343	-6.38723	1.68921e-10	1.12189e-08
FMO3	1142.71	-3.30953	0.382553	-6.03715	1.56858e-09	8.83575e-08
ACAD11	158.106	-3.31378	0.432969	-5.34399	9.09211e-08	3.7782e-06
LOC106990937	36.4615	-3.31383	0.492765	-4.69561	2.65816e-06	8.00555e-05
BCKDHB	75.3641	-3.31856	0.319904	-7.24769	4.23945e-13	4.00483e-11
LOC105606262	219.67	-3.32016	0.304779	-7.61259	2.68647e-14	2.98238e-12
ERI2	24.2537	-3.32191	0.559863	-4.14728	3.36447e-05	0.000751974
RNF128	167.108	-3.32249	0.530796	-4.37549	1.2116e-05	0.000309183
UGT2A1	310.31	-3.32741	0.456948	-5.09339	3.51722e-07	1.32738e-05
LOC101119050	1463.2	-3.33919	0.300064	-7.79563	6.40857e-15	8.26e-13
MSMO1	649.628	-3.33978	0.369481	-6.33263	2.41023e-10	1.54022e-08
ACAA1	1416.12	-3.34052	0.329147	-7.11087	1.15316e-12	1.00795e-10
GCDH	332.828	-3.34329	0.276452	-8.47633	2.32418e-17	4.59071e-15
DIO1	51.9014	-3.35422	0.547907	-4.29675	1.7332e-05	0.000423625
LOC105611550	122.522	-3.35771	0.41916	-5.62486	1.85662e-08	8.76936e-07
LOC105616883	85.5936	-3.36874	0.346399	-6.83816	8.02159e-12	6.32126e-10
FAM213B	40.6062	-3.37159	0.483786	-4.90215	9.47952e-07	3.23987e-05
FLYWCH1	12.3883	-3.37436	0.81003	-2.9312	0.00337656	0.0437018
LRP4	20.693	-3.37716	0.595854	-3.98951	6.6211e-05	0.00138325
TMEM187	20.645	-3.38433	0.571847	-4.16953	3.05225e-05	0.000692861
GALT	77.269	-3.38725	0.396992	-6.01334	1.81738e-09	1.00511e-07
MGMT	26.6535	-3.39733	0.644631	-3.71892	0.000200075	0.00369289
PLA2G2D	61.252	-3.40288	0.82648	-2.90736	0.0036449	0.0465843
FAH	413.454	-3.40576	0.390422	-6.16196	7.18518e-10	4.30234e-08
ACSS3	232.784	-3.4062	0.382848	-6.28501	3.27834e-10	2.06034e-08
ARSK	8.21919	-3.41441	0.782868	-3.08405	0.00204201	0.0282335
RALGPS2	88.7707	-3.42014	0.492255	-4.91643	8.81376e-07	3.04655e-05
CPPED1	44.2003	-3.42433	0.57041	-4.25016	2.13617e-05	0.00051069
HADH	280.972	-3.43491	0.31799	-7.65717	1.90075e-14	2.20676e-12
PDE9A	15.3676	-3.43537	0.748827	-3.25224	0.00114498	0.0170893
SNCAIP	12.3418	-3.43824	0.801276	-3.04295	0.00234273	0.031813
ECI1	520.755	-3.44861	0.349917	-6.99768	2.60232e-12	2.16277e-10
HYI	123.914	-3.45363	0.327046	-7.5024	6.26599e-14	6.31122e-12
SLC46A3	329.851	-3.45366	0.351838	-6.97383	3.08417e-12	2.5493e-10
RAB40B	8.98835	-3.45996	0.800663	-3.0724	0.00212347	0.029227
RBBP9	73.0375	-3.46327	0.429927	-5.72951	1.00719e-08	4.95741e-07
MVD	237.91	-3.47907	0.305913	-8.10383	5.32545e-16	8.61647e-14
ALAS1	763.72	-3.48141	0.30541	-8.12485	4.47921e-16	7.40481e-14
TPPP2	26.6359	-3.48395	0.663334	-3.74465	0.000180644	0.00337935
BDH2	55.8836	-3.49294	0.527014	-4.73031	2.24172e-06	6.88774e-05
SLC17A1	74.974	-3.4953	0.43568	-5.72737	1.01999e-08	5.0042e-07
SELENBP1	621.79	-3.49531	0.291122	-8.57135	1.0228e-17	2.10214e-15
LOC106990241	35.3005	-3.49645	0.491186	-5.08249	3.7252e-07	1.40239e-05
MFNG	86.2991	-3.49827	0.723371	-3.45365	0.000553053	0.00913289
LOC101108851	391.387	-3.4995	0.329793	-7.57902	3.48183e-14	3.72924e-12
MACROD1	102.555	-3.51372	0.411495	-6.10873	1.00424e-09	5.87444e-08
USP2	13.1909	-3.51588	0.733137	-3.43166	0.000599906	0.0097687
BBOX1	141.663	-3.52783	0.422342	-5.98526	2.16039e-09	1.18192e-07
SAT2	41.8279	-3.52888	0.455849	-5.54763	2.89568e-08	1.32253e-06
PAH	1291.71	-3.53017	0.294209	-8.59991	7.9782e-18	1.6738e-15
FDPS	207.67	-3.53269	0.439762	-5.75923	8.44978e-09	4.19976e-07
PCYT2	448.912	-3.53305	0.273934	-9.24693	2.31025e-20	7.32014e-18
PGFS	82.6478	-3.54525	0.803041	-3.16951	0.00152694	0.0220335
LOC101118441	95.8961	-3.55057	0.530392	-4.80883	1.51815e-06	4.90223e-05
ASPDH	110.851	-3.55269	0.407858	-6.25878	3.88012e-10	2.41856e-08
SLC35D1	109.127	-3.55347	0.415831	-6.14063	8.21966e-10	4.88331e-08
UGT1A6	97.0459	-3.55806	0.575027	-4.4486	8.64337e-06	0.000230222
CRIP3	27.0505	-3.5664	0.574218	-4.46938	7.84449e-06	0.000211913
OTC	328.342	-3.56775	0.475735	-5.39745	6.75955e-08	2.88781e-06
ADHFE1	76.5837	-3.58056	0.40411	-6.3858	1.70507e-10	1.1275e-08
LOC101110679	20.6566	-3.58119	0.680405	-3.7936	0.000148476	0.00284048
PRODH2	158.624	-3.60946	0.324598	-8.03907	9.05238e-16	1.41936e-13
DUSP26	8.98506	-3.64061	0.906935	-2.91157	0.00359614	0.046103
LYG2	20.4135	-3.6494	0.79083	-3.35015	0.000807682	0.012677
FAM132A	10.2108	-3.65536	0.726009	-3.65747	0.000254714	0.00454156
YBX2	13.3058	-3.65645	0.674645	-3.93754	8.23203e-05	0.00168055
CERS6	75.0631	-3.65812	0.464868	-5.71801	1.07778e-08	5.25383e-07
SEPP1	3807.63	-3.66013	0.370294	-7.18382	6.77883e-13	6.17361e-11
LOC106990830	10.555	-3.662	0.867693	-3.06791	0.0021556	0.0295356
FOXRED1	451.507	-3.66687	0.304055	-8.77103	1.77044e-18	4.14256e-16
KCNAB2	77.1764	-3.67418	0.926312	-2.88691	0.00389047	0.0491208
MUT	547.563	-3.68549	0.304971	-8.80573	1.30008e-18	3.24146e-16
LSS	253.385	-3.69449	0.352791	-7.63764	2.21234e-14	2.49241e-12
WBSCR27	25.5294	-3.70317	0.62869	-4.29968	1.71043e-05	0.000418904
PHGDH	608.432	-3.70693	0.422291	-6.4101	1.45424e-10	9.82999e-09
SH3BGRL	98.7892	-3.7102	0.353391	-7.66912	1.7318e-14	2.02607e-12
LOC105609364	8.44484	-3.71133	0.844962	-3.20882	0.00133279	0.0195095
NUDT8	9.15098	-3.71231	0.883846	-3.06876	0.00214952	0.0295055
SEC14L2	1292.8	-3.72012	0.339906	-8.00255	1.21866e-15	1.83511e-13
NIPSNAP1	541.065	-3.72457	0.346084	-7.87256	3.4747e-15	4.74757e-13
ACOX2	463.797	-3.73434	0.270611	-10.1043	5.286e-24	2.36455e-21
FOXO4	59.689	-3.73622	0.454368	-6.02202	1.72251e-09	9.62612e-08
SLC25A10	123.97	-3.76723	0.319389	-8.66415	4.54894e-18	9.74435e-16
SPOCK1	54.8114	-3.77085	0.588124	-4.71133	2.46102e-06	7.471e-05
TTC9	37.5117	-3.77118	0.556724	-4.97766	6.43567e-07	2.30306e-05
IFNLR1	14.172	-3.7866	0.752237	-3.70441	0.000211883	0.00387788
IVD	412.276	-3.79696	0.357095	-7.83254	4.7811e-15	6.32311e-13
RND2	28.3778	-3.80618	0.563863	-4.97671	6.46746e-07	2.30901e-05
SLCO1B3	451.638	-3.81456	0.477077	-5.89958	3.64422e-09	1.90464e-07
ARSG	56.7661	-3.81669	0.435754	-6.46393	1.02015e-10	7.08467e-09
NDRG2	889.551	-3.83025	0.298015	-9.497	2.1603e-21	7.64094e-19
SLC13A3	36.9478	-3.83055	0.589858	-4.7987	1.59697e-06	5.08076e-05
SIDT1	19.3908	-3.83868	0.808811	-3.5097	0.000448615	0.00757269
CSAD	359.165	-3.85079	0.362152	-7.87179	3.49614e-15	4.74757e-13
PPM1K	98.7241	-3.85191	0.520234	-5.48198	4.20596e-08	1.85955e-06
DPYD	199.249	-3.85474	0.38489	-7.41702	1.19782e-13	1.18297e-11
NUP210	144.687	-3.87165	0.405014	-7.09025	1.33869e-12	1.15029e-10
SLC22A1	916.72	-3.87878	0.544264	-5.28932	1.22771e-07	4.95287e-06
ACAD10	336.444	-3.88207	0.242857	-11.8673	1.7493e-32	2.04655e-29
HMGCS1	419.004	-3.89157	0.323455	-8.93966	3.90384e-19	1.07952e-16
GLYCTK	157.877	-3.89322	0.365872	-7.90774	2.62113e-15	3.65732e-13
RNASE13	33.4819	-3.89353	0.694125	-4.16859	3.06488e-05	0.000694692
SLC2A4RG	44.3714	-3.89504	0.57105	-5.06968	3.98485e-07	1.48543e-05
ABCC11	61.1032	-3.90393	0.64361	-4.51193	6.42399e-06	0.000176358
SPEF2	17.5782	-3.90547	0.967297	-3.0037	0.00266715	0.035583
LOC101102123	56.2211	-3.90715	0.428871	-6.77862	1.21328e-11	9.46297e-10
KCNMB4	32.2546	-3.90984	0.606656	-4.79652	1.61442e-06	5.10641e-05
SVOP	32.7164	-3.91084	0.663414	-4.38766	1.14574e-05	0.000295349
LOC101113645	12.2611	-3.91249	0.821385	-3.54582	0.000391389	0.00671098
CD5L	201.938	-3.92425	0.888223	-3.29225	0.000993898	0.0151465
MTHFD1	805.228	-3.93838	0.374842	-7.83899	4.54186e-15	6.0594e-13
ESPN	47.7873	-3.94094	0.563687	-5.21733	1.81524e-07	7.08889e-06
GATM	955.102	-3.94737	0.411755	-7.15807	8.18179e-13	7.31982e-11
AS3MT	211.009	-3.94813	0.390056	-7.55823	4.08588e-14	4.29868e-12
PTDSS2_1	7.86253	-3.95012	1.01592	-2.90389	0.00368555	0.0469853
EXTL1	36.7333	-3.96486	0.505924	-5.86029	4.62055e-09	2.39027e-07
LOC101106409	107.868	-3.96867	0.459172	-6.46526	1.01123e-10	7.05496e-09
AOC1	484.856	-3.9703	0.54627	-5.43742	5.40579e-08	2.35578e-06
ABHD14B	298.734	-3.97182	0.384512	-7.72881	1.08556e-14	1.34229e-12
DNAJC12	57.1339	-3.98516	0.430244	-6.93831	3.96832e-12	3.19844e-10
FAM210B	215.235	-3.99072	0.284218	-10.5226	6.79709e-26	3.82878e-23
RGS10	46.1759	-3.99234	0.990165	-3.02206	0.0025106	0.0337909
LOC101120701	19.2945	-3.99828	0.620649	-4.83087	1.35937e-06	4.45573e-05
IGSF9	16.6959	-3.9993	0.694318	-4.31978	1.56186e-05	0.000387511
LOC101104164	103.409	-4.01224	0.859806	-3.50339	0.000459374	0.00772856
SLC10A1	510.381	-4.01274	0.378243	-7.96509	1.65106e-15	2.41451e-13
FBP1	1071.43	-4.02018	0.395079	-7.6445	2.09767e-14	2.41693e-12
ASAH2	23.3929	-4.02207	0.677977	-4.45748	8.29289e-06	0.000222054
LOC101120131	306.675	-4.05229	0.696874	-4.37998	1.1869e-05	0.000303387
LOC101123194	508.056	-4.07358	0.453666	-6.77498	1.24423e-11	9.65482e-10
LOC101122788	191.526	-4.08111	0.491942	-6.26316	3.77247e-10	2.36113e-08
DBP	119.323	-4.08734	0.476052	-6.4853	8.8556e-11	6.20668e-09
FTCD	238.17	-4.09096	0.381124	-8.11012	5.05697e-16	8.27005e-14
HPD	4400.6	-4.09254	0.316742	-9.76358	1.61351e-22	6.29228e-20
LOC101110287	23.2069	-4.09963	0.634804	-4.88281	1.04585e-06	3.55053e-05
FADS2	265.152	-4.10334	0.552847	-5.61338	1.98416e-08	9.28527e-07
CA3	468.04	-4.11884	0.389644	-8.00432	1.20125e-15	1.82698e-13
SORD	1061.57	-4.13069	0.378644	-8.26815	1.36051e-16	2.40605e-14
LOC101107119	531.383	-4.13981	0.502942	-6.24288	4.29583e-10	2.6559e-08
CCR4	7.26533	-4.19029	1.04132	-3.06369	0.00218626	0.0299287
PSAT1	212.39	-4.19374	0.408307	-7.8219	5.20324e-15	6.76377e-13
LOC101107809	37.4175	-4.20359	0.653397	-4.90297	9.43965e-07	3.2335e-05
ATP8B3	9.5679	-4.20613	0.902664	-3.55185	0.000382529	0.00658877
DLEC1	55.2541	-4.20745	0.45191	-7.09754	1.26996e-12	1.09743e-10
C8A	508.759	-4.20777	0.310542	-10.3296	5.17784e-25	2.54032e-22
SUOX	186.717	-4.2231	0.285854	-11.2754	1.73675e-29	1.46745e-26
MPV17L	95.8595	-4.2326	0.424893	-7.60803	2.78307e-14	3.05683e-12
PRUNE2	13.9707	-4.26671	1.09321	-2.98817	0.00280655	0.0371496
PEMT	192.725	-4.26815	0.373382	-8.75285	2.08037e-18	4.72244e-16
HYKK	63.1849	-4.27346	0.443773	-7.37643	1.62592e-13	1.58517e-11
AFMID	109.495	-4.27425	0.490067	-6.68122	2.36954e-11	1.80192e-09
CMBL	501.462	-4.28	0.363172	-9.03154	1.69273e-19	4.76755e-17
UGT2B7	361.021	-4.28322	0.934697	-3.51261	0.000443731	0.00749856
LOC101106871	8.56714	-4.28645	1.02113	-3.21846	0.00128883	0.0189573
ST6GALNAC6	130.604	-4.2873	0.369713	-8.8915	6.02918e-19	1.5542e-16
LOC101123289	317.842	-4.28803	0.545441	-6.02821	1.65781e-09	9.30392e-08
CYP2E1	15824.3	-4.29245	0.820346	-4.01349	5.98266e-05	0.00126375
FN3K	28.3273	-4.29254	0.570842	-5.76786	8.02829e-09	4.01652e-07
CD22	127.744	-4.30359	0.83084	-3.97621	7.00226e-05	0.00145504
LOC101115441	547.826	-4.30502	0.741052	-4.45991	8.19949e-06	0.00021994
STRA8	3.82749	-4.30583	1.1086	-2.98198	0.00286389	0.0378427
SLC2A5	20.498	-4.30915	0.932806	-3.54752	0.000388869	0.00667529
PRSS33	19.2289	-4.31634	0.731371	-4.53442	5.7762e-06	0.000160019
LRRC23	67.4458	-4.31776	0.422129	-7.8596	3.85377e-15	5.1869e-13
ABAT	50.9052	-4.3268	0.719337	-4.62482	3.74929e-06	0.000109659
HSD17B14	61.5536	-4.33519	0.596667	-5.5897	2.27459e-08	1.0547e-06
NADSYN1	119.783	-4.34028	0.364547	-9.16282	5.05568e-20	1.53784e-17
KCNC4	15.2663	-4.34481	0.936453	-3.57178	0.000354558	0.00614362
LIPC	70.6138	-4.35224	0.360776	-9.29175	1.51777e-20	4.91143e-18
RGN	2008.82	-4.35592	0.423048	-7.93271	2.1441e-15	3.04763e-13
NUP210L	28.1847	-4.36431	0.633154	-5.31358	1.07495e-07	4.41862e-06
DHRS12	53.2572	-4.37309	0.625064	-5.39639	6.79961e-08	2.89678e-06
SLC28A1	14.6132	-4.37535	0.87468	-3.85896	0.000113871	0.00222891
ANXA9	56.7447	-4.37541	0.469736	-7.18577	6.6831e-13	6.12309e-11
QDPR	528.475	-4.3777	0.399806	-8.44834	2.95465e-17	5.68827e-15
LOC101118990	696.774	-4.38233	0.443519	-7.62613	2.41908e-14	2.70528e-12
PLEKHB1	11.3336	-4.38654	0.837997	-4.04123	5.31723e-05	0.00114384
CA4	18.6288	-4.38949	1.04291	-3.25005	0.00115386	0.0171713
IDH1	233.938	-4.39072	0.309162	-10.9675	5.47822e-28	3.33273e-25
HHIPL2	3.79523	-4.39332	1.17242	-2.89428	0.00380028	0.0481629
SUGCT	17.905	-4.39462	0.839553	-4.04336	5.26901e-05	0.00113508
HSD17B2	85.046	-4.40154	0.591379	-5.75187	8.82621e-09	4.35837e-07
UGT1A4	15.5394	-4.41002	0.977839	-3.48731	0.000487912	0.0081367
EHHADH	695.902	-4.43409	0.433042	-7.93016	2.18864e-15	3.08213e-13
ALDH1L1	2559.57	-4.43674	0.715857	-4.80088	1.5797e-06	5.05805e-05
PTGR1	660.413	-4.43767	0.30985	-11.0946	1.33218e-28	8.80918e-26
STS	4.99919	-4.44557	1.05167	-3.27628	0.00105185	0.0159104
ANO1	207.904	-4.46077	0.433443	-7.98439	1.41217e-15	2.10566e-13
LOC101102057	71.7488	-4.4674	0.84154	-4.12031	3.78368e-05	0.000840088
LOC101108071	49.9845	-4.47225	0.936933	-3.70597	0.00021058	0.00385869
LOC101109035	226.637	-4.47483	0.377034	-9.21622	3.07764e-20	9.55263e-18
KCNN2	57.8492	-4.47805	0.572192	-6.07846	1.21342e-09	6.96411e-08
ETNPPL	84.3634	-4.50196	0.574644	-6.09414	1.10029e-09	6.36283e-08
RAB26	8.20232	-4.50218	1.07128	-3.26914	0.00107874	0.0162601
GSTA1-1	3279.42	-4.50453	0.671379	-5.21989	1.79025e-07	7.0175e-06
LOC105610309	91.9609	-4.517	0.457316	-7.69052	1.46538e-14	1.75488e-12
KMO	94.1843	-4.52749	0.595818	-5.92042	3.21116e-09	1.70169e-07
LOC101121359	9.27382	-4.53658	0.93015	-3.80217	0.000143437	0.00274752
HMGCS2	400.861	-4.53777	0.9905	-3.5717	0.000354665	0.00614362
DEGS2	8.93292	-4.53878	1.12327	-3.15044	0.00163023	0.023281
MYBPC1	5.36808	-4.54968	1.02292	-3.47015	0.000520175	0.00861801
GRIK2	17.519	-4.55214	0.823127	-4.31542	1.59299e-05	0.000393981
FADS1	273.406	-4.55831	0.432406	-8.22911	1.88614e-16	3.22317e-14
AQP8	721.589	-4.58749	0.372356	-9.63458	5.71251e-22	2.11906e-19
PANK1	73.4677	-4.60663	0.471976	-7.64155	2.14619e-14	2.45424e-12
UGT1A1	82.8603	-4.60786	0.623688	-5.78472	7.26347e-09	3.65795e-07
LOC101109214	546.696	-4.60804	0.973333	-3.70689	0.000209818	0.00384936
CLDN3	18.9924	-4.62328	0.792886	-4.56974	4.88341e-06	0.000137796
HAO1	226.319	-4.62972	0.433537	-8.37233	5.64882e-17	1.06065e-14
LOC101107232	55.8293	-4.64299	0.56671	-6.42833	1.29015e-10	8.87869e-09
HSD17B4	635.768	-4.66054	0.349527	-10.4728	1.15148e-25	5.94025e-23
LOC101106395	990.799	-4.67086	0.412849	-8.89155	6.02635e-19	1.5542e-16
ACSS2	157.37	-4.67471	0.329565	-11.1502	7.14433e-29	5.4329e-26
LOC101119346	37.0894	-4.68343	1.07775	-3.41772	0.000631487	0.0102065
IYD	88.8706	-4.72759	0.919137	-4.05553	5.00202e-05	0.00108525
LOC101107486	686.27	-4.73348	0.831056	-4.49245	7.04096e-06	0.000191567
NR1I3	132.123	-4.75706	0.456054	-8.23819	1.74834e-16	3.02165e-14
LOC105609021	13.0707	-4.76151	0.921163	-4.08344	4.4374e-05	0.000972456
MYLK4	3.22912	-4.77292	1.25395	-3.00882	0.00262265	0.0350509
GAMT	542.37	-4.77552	0.381494	-9.89667	4.30379e-23	1.73689e-20
RAB17	51.7936	-4.78359	0.486094	-7.78367	7.04516e-15	9.00419e-13
PGLYRP2	157.41	-4.78665	0.406705	-9.31055	1.2717e-20	4.20462e-18
LOC101109838	130.875	-4.80044	0.576623	-6.59086	4.37277e-11	3.22842e-09
PARK2	7.17831	-4.8019	1.01005	-3.76409	0.000167156	0.00316203
RGS6	13.6432	-4.81681	1.24005	-3.07794	0.00208434	0.0287589
BCO2	250.16	-4.81691	0.393001	-9.71221	2.67484e-22	1.01704e-19
PFKFB1	78.4876	-4.82001	0.598337	-6.38438	1.72098e-10	1.12937e-08
LOC101115927	7.44076	-4.84851	1.07214	-3.58956	0.000331241	0.00578397
SLC13A2	6.45344	-4.86722	1.19437	-3.23788	0.0012042	0.0177812
HRG	1787.54	-4.86813	0.439563	-8.79994	1.36887e-18	3.35793e-16
TDRKH	7.71119	-4.8932	0.994043	-3.91653	8.98335e-05	0.00181445
NXPH4	38.5305	-4.91132	0.632425	-6.18465	6.22404e-10	3.75641e-08
THRSP	29.9604	-4.92105	0.880174	-4.45485	8.39504e-06	0.000224
TKFC	144.52	-4.94429	0.327	-12.062	1.67604e-33	2.83232e-30
RHBG	113.33	-4.97612	0.517809	-7.67874	1.60666e-14	1.89424e-12
LOC101108575	20.0673	-4.98216	0.881097	-4.51955	6.19723e-06	0.000170441
NAT8B	19.8086	-4.99009	0.955198	-4.17723	2.95076e-05	0.000670824
PPP1R1A	61.9776	-4.99861	0.590915	-6.76682	1.31642e-11	1.01632e-09
LOC106992010	7.13143	-5.00053	1.14308	-3.49978	0.000465646	0.00780818
ADH1C	2732.4	-5.00925	0.831294	-4.82291	1.41481e-06	4.59783e-05
LTC4S	12.8096	-5.01042	0.870554	-4.60675	4.09021e-06	0.000117792
C1H1orf228	27.2127	-5.01356	0.679074	-5.91034	3.41407e-09	1.7905e-07
IZUMO4	12.3135	-5.05743	0.912485	-4.44657	8.72504e-06	0.000231162
LGR5	3.69526	-5.07867	1.38586	-2.94306	0.0032499	0.0422459
REEP6	8.63679	-5.09631	1.05706	-3.87518	0.000106547	0.00211826
BCO1	60.4981	-5.12651	0.493223	-8.36643	5.93915e-17	1.10157e-14
ABCA10	314.635	-5.14338	0.557568	-7.43116	1.07649e-13	1.07009e-11
GRIK4	7.93849	-5.15371	1.08173	-3.83988	0.000123095	0.00239712
LOC101110134	21.7445	-5.16471	1.27713	-3.26098	0.00111026	0.0166528
LOC101109111	1247.74	-5.17734	0.437325	-9.55202	1.27191e-21	4.60581e-19
LOC101111910	19.6212	-5.18807	0.995157	-4.20846	2.57122e-05	0.000599808
PLIN5	90.7422	-5.19185	0.477855	-8.77222	1.75175e-18	4.14256e-16
LOC101108949	352.281	-5.19395	1.04253	-4.02284	5.75014e-05	0.00122484
LOC101106291	280.538	-5.19969	0.598119	-7.0215	2.19506e-12	1.84446e-10
FGGY	80.2217	-5.21238	0.489862	-8.59911	8.0339e-18	1.6738e-15
CYP1A1	370.526	-5.23756	0.805889	-5.25825	1.45436e-07	5.79042e-06
NCMAP	4.60103	-5.29845	1.1838	-3.63106	0.000282262	0.00500341
LOC101112981	8.13594	-5.37074	1.25923	-3.47095	0.00051862	0.00860162
CAT	5581.55	-5.38122	0.355197	-12.3346	5.8969e-35	1.28123e-31
CYP2A6	1050	-5.4009	0.958199	-4.59289	4.37152e-06	0.000124274
SLC15A1	7.42485	-5.4052	1.13873	-3.86854	0.000109489	0.00215702
LOC106990122	65.5487	-5.4236	0.667779	-6.62435	3.48768e-11	2.6002e-09
DHCR7	167.824	-5.45434	0.407184	-10.9394	7.4721e-28	4.37089e-25
LOC101105314	7.73952	-5.4579	1.05157	-4.2393	2.2422e-05	0.000531955
SLC12A1	7.71795	-5.46723	1.07369	-4.16064	3.17354e-05	0.000716118
LOC101116841	87.2382	-5.47055	0.578167	-7.73228	1.0564e-14	1.31695e-12
ALDH1A1	1940.86	-5.48981	0.535365	-8.38646	5.01001e-17	9.52465e-15
GALNT13	7.48683	-5.51361	1.05813	-4.26565	1.99318e-05	0.000478897
LOC101116298	570.592	-5.52268	0.438771	-10.3076	6.51023e-25	3.09419e-22
LOC101116729	391.559	-5.52443	0.516574	-8.75854	1.97796e-18	4.55799e-16
LOC101106065	68.1338	-5.5538	0.753886	-6.04043	1.53702e-09	8.72257e-08
DHCR24	368.192	-5.61732	0.383314	-12.0458	2.04071e-33	3.10371e-30
PDXP	73.3277	-5.6418	0.607591	-7.63969	2.1775e-14	2.47146e-12
LOC101119853	590.548	-5.66017	0.717715	-6.49306	8.41124e-11	5.95007e-09
LOC101106720	512.319	-5.70284	0.526942	-8.92477	4.46615e-19	1.19168e-16
PRR16	22.5299	-5.70454	0.967289	-4.86363	1.15251e-06	3.86089e-05
GAS2	14.8843	-5.79637	0.904785	-5.30112	1.15097e-07	4.70567e-06
SLC2A11	15.5468	-5.86783	0.974432	-4.99556	5.86656e-07	2.12439e-05
SLC7A9	66.291	-5.88905	0.56379	-8.67177	4.2547e-18	9.24425e-16
CERS4	41.9175	-5.89773	0.929076	-5.27162	1.35228e-07	5.41232e-06
DAO	14.7799	-5.90492	1.03572	-4.73574	2.18258e-06	6.73323e-05
DMGDH	107.352	-5.92492	0.843234	-5.84051	5.20398e-09	2.67389e-07
SCD	69.015	-5.98024	0.722655	-6.89158	5.51746e-12	4.37058e-10
GABRG1	11.2814	-5.981	1.09975	-4.52921	5.92041e-06	0.000163716
FMO1	1058.3	-5.98311	0.812987	-6.12938	8.82195e-10	5.18043e-08
AOX1	1648.27	-6.0023	0.417429	-11.9836	4.33161e-33	5.48996e-30
LOC101108419	378.495	-6.00703	1.03842	-4.82176	1.42301e-06	4.6146e-05
LOC101106610	171.06	-6.01618	0.497353	-10.0858	6.3871e-24	2.77547e-21
TCEA3	75.3843	-6.07577	0.673365	-7.53792	4.77527e-14	4.94062e-12
GCAT	215.655	-6.163	0.459642	-11.2327	2.81876e-29	2.25634e-26
LOC101103517	51.9313	-6.22873	0.79805	-6.55188	5.68159e-11	4.15439e-09
COLGALT2	11.0991	-6.23318	1.13723	-4.60171	4.19046e-06	0.00012025
DISP2	22.2473	-6.23391	0.950758	-5.50498	3.69201e-08	1.6613e-06
NOTUM	105.9	-6.29922	0.593227	-8.93288	4.15065e-19	1.12727e-16
TM7SF2	252.622	-6.41961	0.461817	-11.7354	8.3918e-32	9.11649e-29
FGF12	9.38322	-6.42889	1.09651	-4.95107	7.3808e-07	2.59849e-05
FBN3	9.76921	-6.51331	1.18756	-4.64256	3.44118e-06	0.000101823
GSTA1	310.573	-6.57792	0.532484	-10.4753	1.12194e-25	5.94025e-23
LOC101108685	927.062	-6.60172	0.844616	-6.63227	3.3057e-11	2.47667e-09
LOC105605903	19.3051	-6.63961	1.06909	-5.27517	1.32633e-07	5.32247e-06
LOC101118091	29.5771	-6.757	0.972848	-5.91768	3.26509e-09	1.72426e-07
LOC101110666	27.7073	-6.87314	0.983464	-5.97189	2.34521e-09	1.26933e-07
SULT1E1	93.0605	-7.42724	1.32134	-4.86418	1.14931e-06	3.85867e-05
LOC101118447	35.3211	-7.50736	1.30413	-4.98981	6.04393e-07	2.17825e-05
HAO2	117.651	-8.31803	0.900003	-8.13112	4.25359e-16	7.1091e-14

## Sheet: Liver - 4 dpi vs. Uninf.
Supplementary Table 3
Transcriptomic profiling reveals intense host-pathogen dispute compromising
homeostasis during acute Rift Valley fever virus infection
Erick Bermúdez-Méndez, Paolo Angelino, Lucien van Keulen, Sandra van de Water, Barry Rockx, Gorben P. Pijlman,
Angela Ciuffi, Jeroen Kortekaas, Paul J. Wichgers Schreur
Differentially expressed genes in liver and spleen of lambs upon RVFV infection.
Liver - 4 dpi vs. Uninfected
Gene	baseMean	log2 Fold Change	lfcSE	stat	p value	padj
SLC51A	32.8901	8.68965	1.77816	4.32451	1.52869e-05	0.000994017
LOC101112356	19.1169	7.23454	1.20476	5.17491	2.28025e-07	2.45482e-05
SPP1	133.955	6.89735	0.746611	7.89883	2.81543e-15	1.83071e-12
CRTAC1	57.2126	6.88843	0.838329	7.02401	2.15589e-12	8.25151e-10
ISG20	340.051	6.23865	0.608555	8.60835	7.41207e-18	7.53066e-15
LOC101111669	154.184	6.0438	0.654871	7.70196	1.33992e-14	7.35334e-12
LOC101102344	4.69998	5.99404	1.44045	3.46701	0.000526286	0.0201301
LOC105602454	9.09719	5.87564	1.30886	3.7251	0.000195236	0.00906787
FOSL1	21.3555	5.83055	1.21329	3.98137	6.85181e-05	0.00370043
TREM1	27.066	5.82921	0.87589	5.51349	3.51794e-08	4.88783e-06
S100A9	111.678	5.64983	0.964719	4.81988	1.43643e-06	0.000123548
STAR	31.644	5.62288	1.00168	4.61511	3.92891e-06	0.000295687
CRYAB	576.121	5.5754	0.523645	8.73761	2.38097e-18	2.76464e-15
S100A8	87.5934	5.56997	1.01709	4.49317	7.01704e-06	0.000509237
ZMAT4	4.27089	5.19879	1.17564	3.5715	0.000354941	0.0146445
IL18BP	1476.67	5.15517	0.354076	11.7353	8.40696e-32	1.36664e-27
LOC101103771	87.8173	5.1205	0.824613	4.99689	5.82613e-07	5.57013e-05
TMEM92	3.34654	5.07408	1.26759	3.21403	0.00130885	0.0427832
CLEC4D	7.06755	5.05695	1.16138	3.49322	0.000477227	0.0184709
BST-2A	1573.78	4.9265	0.39876	9.84678	7.07784e-23	2.87643e-19
LOC101111915	97.0049	4.92554	0.54062	7.26117	3.83746e-13	1.73283e-10
SDS	2411.01	4.83005	0.710301	5.39215	6.96184e-08	8.82126e-06
ANPEP	1588.74	4.8206	0.346189	11.0362	2.55716e-28	2.07846e-24
TNFRSF12A	232.558	4.76094	0.535571	7.02229	2.18267e-12	8.25151e-10
CAPG	187.585	4.71472	0.515076	7.21199	5.51411e-13	2.35888e-10
LOC101121216	2267.54	4.67229	0.866009	4.24047	2.23049e-05	0.00138393
CHGA	18.6769	4.64706	0.875374	4.16629	3.09603e-05	0.00185214
LOC105604171	277.139	4.60495	0.996856	3.61632	0.00029882	0.0127496
CHI3L1	530.048	4.50466	0.740115	4.73529	2.18744e-06	0.000178689
BST-2B	1098.47	4.46029	0.363497	9.51944	1.74108e-21	4.71717e-18
GPNMB	93.0148	4.43343	0.727231	4.72124	2.34415e-06	0.000187717
LOC101120775	773.062	4.40479	0.894841	3.80491	0.000141856	0.00698087
BCL2L15	231.449	4.37382	0.337988	9.98208	1.82606e-23	9.89479e-20
RARRES1	17.1868	4.35471	0.859615	3.90257	9.5176e-05	0.00494307
LOC101123158	15.4033	4.33639	0.990542	3.36825	0.000756474	0.0270061
SLCO4A1	68.8551	4.25021	0.745501	4.35976	1.30203e-05	0.0008604
MMP3	6.25357	4.14702	0.935833	3.3628	0.000771568	0.0273856
S100A4	63.8037	4.03802	0.697865	4.3533	1.34102e-05	0.000882579
IFIT3	1747.03	4.0033	0.474674	6.32709	2.49827e-10	6.6577e-08
ABHD1	170.415	4.00329	0.483751	6.20833	5.35505e-10	1.26162e-07
SERPINE1	277.614	3.96395	0.579373	5.11578	3.12439e-07	3.27678e-05
LOC101120204	10958.8	3.82045	0.782617	3.60388	0.000313506	0.0131349
C1H1orf162	146.192	3.79922	0.506462	5.52702	3.25721e-08	4.72761e-06
ACOT7	84.8508	3.67985	0.429263	6.24292	4.29485e-10	1.05783e-07
ZFHX2	11.2615	3.67809	0.529834	5.05458	4.31335e-07	4.3017e-05
ISG15	5451.64	3.66865	0.446786	5.97299	2.32945e-09	4.40319e-07
NFE2	40.0442	3.65346	0.732256	3.62367	0.000290447	0.0124908
CDC6	33.4269	3.59793	0.706294	3.67826	0.000234834	0.0105164
LOC101112606	39.9631	3.54285	0.537699	4.72913	2.25485e-06	0.000182362
RSAD2	2529.31	3.50271	0.505398	4.95195	7.34724e-07	6.86418e-05
LOC101102413	25100	3.45027	0.706541	3.46798	0.000524394	0.0201051
MST1R	49.0628	3.4487	0.434035	5.6417	1.68379e-08	2.55811e-06
PLAUR	52.4984	3.44775	0.48593	5.03724	4.72298e-07	4.62511e-05
SYNPO	55.5189	3.43534	0.502648	4.84503	1.26593e-06	0.00011064
LOC101115959	157.05	3.3366	0.419179	5.57423	2.48633e-08	3.70806e-06
LOC101118999	100.431	3.3062	0.433986	5.314	1.07246e-07	1.27255e-05
LOC101120455	211.692	3.23647	0.317261	7.0493	1.79815e-12	7.30768e-10
LURAP1L	82.6821	3.20526	0.34405	6.40969	1.45816e-10	4.10687e-08
HBEGF	50.7783	3.18266	0.499556	4.36919	1.24707e-05	0.000832259
TRIM6	16.8101	3.14075	0.673399	3.17902	0.00147775	0.0469214
HOPX	133.009	3.13959	0.513577	4.16606	3.09905e-05	0.00185214
C7H15orf48	55.1409	3.13889	0.580519	3.68444	0.000229208	0.0103213
C18H14orf79	12.8903	3.12927	0.634297	3.3569	0.000788211	0.0277943
SERPINH1	1056.64	3.12754	0.344129	6.18238	6.31443e-10	1.41772e-07
CLEC4A	31.9997	3.12691	0.640851	3.31888	0.000903784	0.031393
SLC2A6	70.7675	3.10167	0.526339	3.993	6.5243e-05	0.00360745
TOMM34	95.379	3.0826	0.350568	5.94064	2.83907e-09	5.30482e-07
AEN	62.5491	3.08059	0.392501	5.30086	1.15257e-07	1.3383e-05
USP18	915.485	3.07735	0.277013	7.49909	6.42622e-14	3.07249e-11
RASL11A	17.93	3.04831	0.629641	3.25314	0.00114136	0.0381768
IFI6	6946.45	3.02486	0.411265	4.92349	8.50164e-07	7.6355e-05
LOC101120093	473.531	2.96437	0.345079	5.69253	1.25173e-08	1.97555e-06
HHIPL1	42.6672	2.87426	0.46462	4.03397	5.4842e-05	0.00308481
CDT1	72.2731	2.84804	0.442301	4.17824	2.93771e-05	0.00178192
PARM1	379.523	2.8185	0.303797	5.98591	2.15184e-09	4.11533e-07
LOC101121396	103.56	2.81243	0.382093	4.74343	2.10126e-06	0.000174276
PHLDA1	110.035	2.78578	0.403512	4.42559	9.61797e-06	0.000665318
LOC101102156	1676.75	2.78327	0.232865	7.65794	1.8894e-14	9.33349e-12
MAFF	53.3387	2.76242	0.513256	3.43381	0.000595153	0.0222889
FABP5	88.7739	2.73814	0.46946	3.70242	0.000213557	0.0097791
RAD51	24.6736	2.67385	0.499456	3.35134	0.000804206	0.0282969
CDKN1A	214.162	2.65811	0.288328	5.75076	8.88422e-09	1.47369e-06
MARCKSL1	864.39	2.65783	0.365034	4.54158	5.58338e-06	0.000410694
MCM2	168.634	2.63153	0.341086	4.78333	1.72413e-06	0.000145976
TMEM176A	85.6301	2.62715	0.343385	4.73856	2.15243e-06	0.000176717
TMEM176B	178.05	2.58608	0.280081	5.66293	1.48811e-08	2.28214e-06
HIVEP3	33.2696	2.52163	0.419327	3.62875	0.000284796	0.0123457
SLCO2A1	126.027	2.51965	0.386978	3.92697	8.60217e-05	0.00456983
CIAPIN1	151.641	2.51657	0.243487	6.22857	4.70716e-10	1.14208e-07
DRAM1	579.678	2.49353	0.30653	4.87238	1.10261e-06	9.79452e-05
MCM5	229.969	2.46963	0.390238	3.76597	0.000165902	0.00788567
PLIN2	258.681	2.46797	0.361476	4.06103	4.88565e-05	0.00279652
NDRG1	58.112	2.45188	0.436509	3.32612	0.000880627	0.0306541
MCM4	227.894	2.44411	0.425609	3.39305	0.000691183	0.0251431
LOC101110963	57.9259	2.44099	0.455847	3.16112	0.00157166	0.0493223
P4HA2	159.361	2.4329	0.327983	4.36882	1.24921e-05	0.000832259
LOC101120103	149.063	2.39657	0.429518	3.25149	0.001148	0.0382877
ALPK3	79.7474	2.38525	0.392398	3.53022	0.000415207	0.0165838
IL15RA	82.2078	2.36783	0.416678	3.2827	0.00102818	0.0347487
ID1	159.217	2.36422	0.394296	3.4599	0.000540379	0.0205136
IFIT2	1662.07	2.36338	0.365508	3.73008	0.000191417	0.00891595
LOC101119975	311.737	2.36222	0.293452	4.64205	3.44967e-06	0.000264518
SLC17A9	115.133	2.36095	0.283983	4.79235	1.64837e-06	0.000140293
BZW2	168.698	2.31933	0.217805	6.05739	1.38349e-09	2.82548e-07
BCL2L1	197.14	2.29184	0.312468	4.13432	3.56004e-05	0.00209681
SGK1	243.544	2.28274	0.360212	3.56108	0.000369328	0.0151611
MYOZ3	92.8959	2.27366	0.359072	3.54708	0.000389531	0.0158305
LOC106990101	980.62	2.26168	0.290916	4.33691	1.445e-05	0.000947171
LOC443104	104.17	2.25895	0.369338	3.40867	0.000652808	0.0241665
CKAP4	215.156	2.25211	0.367203	3.40986	0.000649954	0.0241225
PPIC	222.318	2.20659	0.34164	3.53176	0.000412796	0.0165281
ANXA2	1461.05	2.19319	0.297001	4.01747	5.88266e-05	0.00327495
UBA7	725.336	2.19213	0.284387	4.19193	2.76593e-05	0.001684
BAX	149.865	2.1681	0.212048	5.50869	3.61522e-08	4.98043e-06
LOC101109397	493.078	2.1448	0.333446	3.43323	0.000596437	0.0222889
TIGAR	40.9533	2.1069	0.272403	4.06348	4.83469e-05	0.00277713
ICAM1	765.766	2.09099	0.301849	3.61434	0.00030111	0.0127803
TUBA4A	295.135	2.08193	0.24775	4.36704	1.25943e-05	0.000835641
LGALS3BP	1551.29	2.07736	0.197377	5.45837	4.80522e-08	6.3507e-06
IFI44L	810.785	2.07286	0.318205	3.3716	0.000747337	0.0268183
LGALS3	246.044	2.0617	0.312404	3.3985	0.000677567	0.0248075
RELB	132.396	2.05868	0.298753	3.54367	0.000394605	0.015957
DUSP15	157.682	2.039	0.28266	3.6758	0.000237104	0.0105599
ID3	276.698	2.03488	0.270013	3.83268	0.000126752	0.00633996
STIP1	682.199	2.00549	0.228593	4.39859	1.08956e-05	0.000741442
QSOX1	384.493	1.9946	0.259688	3.82997	0.000128156	0.00639052
TSPO	115.425	1.9712	0.266679	3.64185	0.000270684	0.0117969
PML	940.15	1.88049	0.278166	3.16535	0.00154898	0.0488937
XAF1	474.026	1.87012	0.275444	3.15899	0.00158319	0.0495883
SNRPA1	199.968	1.86012	0.199703	4.307	1.65484e-05	0.0010591
SLC5A6	262.208	1.83377	0.253929	3.28349	0.0010253	0.0347237
SLX4	120.555	1.82123	0.252984	3.24617	0.00116969	0.0387963
TCIRG1	574.016	1.71027	0.219284	3.23905	0.00119928	0.0393849
EIF4A1	1126.69	1.69259	0.186777	3.70812	0.000208807	0.00958976
P2RX4	254.938	1.66185	0.195401	3.38716	0.000706204	0.0256251
SMARCB1	133.876	1.62793	0.197122	3.18552	0.00144496	0.0465133
ACAT1	406.765	-1.62383	0.188882	-3.30274	0.000957446	0.032836
PCTP	174.024	-1.70506	0.184529	-3.82085	0.000132995	0.00657134
CCNI	338.59	-1.73941	0.166641	-4.43717	9.11473e-06	0.000641424
CALCOCO1	254.079	-1.75527	0.220985	-3.41773	0.000631458	0.0235435
NSDHL	268.885	-1.77047	0.198871	-3.87422	0.000106966	0.00550267
IFT172	44.1345	-1.77944	0.240236	-3.2445	0.00117659	0.0387963
IDUA	80.0805	-1.79634	0.236856	-3.36212	0.000773466	0.0273932
ACAD10	336.444	-1.799	0.201902	-3.95738	7.57776e-05	0.00406548
LOC101110449	649.344	-1.80697	0.200796	-4.01884	5.84852e-05	0.00326713
FH	348.056	-1.81544	0.223967	-3.64088	0.000271708	0.0118098
RMND5A	148.203	-1.81928	0.232298	-3.52683	0.000420571	0.0166751
APOH	5700.31	-1.84046	0.263812	-3.18584	0.00144336	0.0465133
TMPRSS6	439.194	-1.84663	0.264603	-3.19962	0.0013761	0.0446506
PROC	1252.32	-1.86117	0.20835	-4.13329	3.5761e-05	0.00209867
PHKB	50.8461	-1.87883	0.243944	-3.60259	0.000315067	0.0131664
FAM107B	264.298	-1.89627	0.196726	-4.55593	5.21541e-06	0.000385371
PRODH2	158.624	-1.92916	0.275263	-3.37553	0.000736745	0.0266145
SLC38A3	390.12	-1.93451	0.291444	-3.20647	0.00134372	0.043687
APBB3	34.9255	-1.93482	0.258919	-3.61048	0.000305635	0.0128385
NNT	210.75	-1.95388	0.26353	-3.61962	0.000295037	0.0126214
ACP6	56.1667	-1.98107	0.260845	-3.76111	0.000169158	0.00797053
ITPR2	144.721	-1.98362	0.186758	-5.26678	1.38835e-07	1.60064e-05
C3	10678.9	-1.98437	0.251097	-3.92029	8.84419e-05	0.00463947
ARHGEF26	37.0697	-1.98565	0.30317	-3.25115	0.00114938	0.0382877
ASPH	162.263	-1.99024	0.253195	-3.91097	9.19253e-05	0.00478954
F8	50.1348	-2.00395	0.26848	-3.73939	0.000184466	0.00864172
F12	339.142	-2.00434	0.286345	-3.50746	0.000452412	0.0177198
SLC16A10	37.055	-2.00947	0.29927	-3.3731	0.000743264	0.0267887
RPS2	4034.91	-2.01848	0.301994	-3.37251	0.000744863	0.0267887
SPRYD7	58.3832	-2.02357	0.296188	-3.45583	0.000548605	0.0207398
MID1IP1	66.5303	-2.025	0.263647	-3.88776	0.000101176	0.00522131
PANK1	73.4677	-2.03274	0.32646	-3.16345	0.00155911	0.0491182
FGL1	1734.67	-2.03735	0.310603	-3.3398	0.000838375	0.0293553
GRTP1	65.9798	-2.03751	0.275123	-3.77107	0.000162548	0.00777169
ALDH2	2025.47	-2.04846	0.260152	-4.03017	5.57356e-05	0.00312427
CD82	315.405	-2.05	0.329068	-3.19083	0.00141867	0.0458486
SMIM19	127.533	-2.07396	0.194464	-5.52269	3.33851e-08	4.76059e-06
COL18A1	1129.5	-2.07664	0.241234	-4.46305	8.07995e-06	0.000578624
CCNG2	45.6419	-2.08713	0.343751	-3.16254	0.00156398	0.0491762
IL6R	537.139	-2.10416	0.223935	-4.9307	8.19335e-07	7.44084e-05
FGGY	80.2217	-2.10805	0.302124	-3.66754	0.000244894	0.0107886
GLYCTK	157.877	-2.10838	0.310939	-3.56463	0.000364365	0.0149952
BCO2	250.16	-2.12291	0.330951	-3.39298	0.000691374	0.0251431
FKBP9	67.9627	-2.12484	0.324801	-3.46319	0.00053382	0.0203226
AADAT	61.0394	-2.13139	0.2983	-3.7928	0.000148961	0.00722839
ROBO1	70.8362	-2.1334	0.356095	-3.18287	0.00145825	0.046664
FN3K	28.3273	-2.13852	0.325751	-3.49505	0.00047398	0.0184331
RBBP9	73.0375	-2.14286	0.345973	-3.30332	0.000955472	0.032836
XPC	1020.31	-2.1437	0.27278	-4.19276	2.75578e-05	0.001684
HIBCH	87.9555	-2.14429	0.292263	-3.91526	9.03052e-05	0.00472026
ABHD14B	298.734	-2.14433	0.352765	-3.24391	0.00117903	0.0387982
AIF1	131.629	-2.14568	0.330816	-3.4632	0.000533793	0.0203226
CLK4	185.944	-2.14826	0.353826	-3.24527	0.00117338	0.0387963
TTPA	113.665	-2.1584	0.366888	-3.15736	0.00159205	0.04977
LOC105603956	33.7208	-2.16528	0.351559	-3.31459	0.000917769	0.0317431
ICK	69.2979	-2.16724	0.253217	-4.60963	4.03382e-06	0.000302183
MUT	547.563	-2.17244	0.286492	-4.09241	4.26908e-05	0.00246093
LSS	253.385	-2.17326	0.317746	-3.69246	0.000222098	0.0101017
NTAN1	240.474	-2.17686	0.275199	-4.2764	1.89939e-05	0.00120142
PCMTD1	314.574	-2.18271	0.323628	-3.65454	0.000257643	0.0112891
CHIA	143.137	-2.1836	0.358159	-3.30469	0.00095083	0.032816
SEPP1	3807.63	-2.19484	0.367876	-3.24793	0.00116246	0.0386442
CFH_1	54.6121	-2.20302	0.353063	-3.4074	0.000655854	0.0241759
BCO1	60.4981	-2.20522	0.284571	-4.23522	2.28325e-05	0.00141127
DOCK11	45.2476	-2.20599	0.353857	-3.40812	0.000654114	0.0241665
LRBA	67.3987	-2.2149	0.241512	-5.0304	4.89461e-07	4.76448e-05
HERC3	80.9816	-2.2163	0.369067	-3.2956	0.000982101	0.033553
TRPM2	371.273	-2.21893	0.383112	-3.18165	0.0014644	0.0466772
IGDCC4	23.4643	-2.22187	0.383827	-3.1834	0.00145558	0.046664
KLHL24	115.319	-2.22201	0.311614	-3.92155	8.79796e-05	0.00463947
VPS13A	40.6746	-2.2308	0.372508	-3.3041	0.000952826	0.032816
IGF2	447.166	-2.2331	0.280227	-4.40038	1.08061e-05	0.000741195
STX10	21.1654	-2.24047	0.356061	-3.48388	0.0004942	0.0190373
ACSM3	365.584	-2.24701	0.368576	-3.38333	0.000716122	0.0259271
SUOX	186.717	-2.24886	0.207676	-6.01351	1.81545e-09	3.51332e-07
A1BG	1982.27	-2.2581	0.29189	-4.31019	1.63116e-05	0.00104807
FETUB	1215.9	-2.26746	0.327807	-3.86649	0.000110415	0.00564436
MPZL2	15.8367	-2.27658	0.361826	-3.52816	0.000418453	0.0166588
AUH	81.7433	-2.30126	0.31252	-4.16378	3.13025e-05	0.00186393
LOC101110727	488.528	-2.30753	0.368169	-3.55145	0.000383111	0.0156479
IFT80	13.1535	-2.30787	0.39969	-3.27222	0.00106708	0.0358399
TSHZ2	101.169	-2.31026	0.331601	-3.9513	7.77273e-05	0.00415637
PCCB	167.244	-2.31373	0.373474	-3.51759	0.00043549	0.0170998
PRSS53	137.581	-2.31515	0.371257	-3.54242	0.000396481	0.015993
BBOX1	141.663	-2.32185	0.382102	-3.45941	0.000541359	0.0205136
LOC101106689	81.4821	-2.3219	0.36785	-3.5936	0.000326143	0.0135809
PECR	271.353	-2.32359	0.332016	-3.98651	6.7052e-05	0.00365771
FDPS	207.67	-2.32605	0.402382	-3.2955	0.000982483	0.033553
LOC101105863	1555.2	-2.3291	0.369894	-3.59319	0.000326657	0.0135809
HSD11B1	1927.17	-2.3301	0.377042	-3.52773	0.000419135	0.0166588
CD99	359.96	-2.33135	0.356764	-3.73174	0.000190161	0.00888292
EBP	476.227	-2.33283	0.265732	-5.01567	5.28477e-07	5.08339e-05
CERS6	75.0631	-2.33611	0.354856	-3.76523	0.000166398	0.0078862
LOC101122261	62.6671	-2.34469	0.398969	-3.37041	0.000750567	0.0268749
SHBG	193.33	-2.34504	0.337301	-3.98767	6.67266e-05	0.00365771
ITIH1	4077.03	-2.34768	0.409741	-3.2891	0.00100509	0.0341815
MAP1LC3A	168.816	-2.35116	0.323875	-4.17187	3.02116e-05	0.00182572
STARD4	102.533	-2.3516	0.305764	-4.42041	9.85148e-06	0.000678584
SOX5	16.5482	-2.35777	0.363082	-3.73956	0.000184346	0.00864172
CFI	1317.29	-2.36082	0.388049	-3.50684	0.000453459	0.0177198
ITGA2B	60.9623	-2.37088	0.420081	-3.26337	0.00110096	0.0369015
FAM76B	39.6401	-2.37564	0.394989	-3.48274	0.000496312	0.0190734
IDH1	233.938	-2.37693	0.233336	-5.90105	3.61193e-09	6.59726e-07
LRRC23	67.4458	-2.38069	0.296189	-4.66152	3.13887e-06	0.000244141
SH3BGRL	98.7892	-2.38335	0.263734	-5.24526	1.56065e-07	1.77412e-05
SLC2A11	15.5468	-2.38416	0.359367	-3.85166	0.00011732	0.0059697
GHR	463.452	-2.39227	0.294839	-4.72216	2.33359e-06	0.000187717
TTC39C	96.6726	-2.40618	0.299141	-4.70072	2.59252e-06	0.000206588
MAB21L3	247.256	-2.41278	0.414196	-3.41089	0.000647508	0.0240867
C4BPA	770.269	-2.41346	0.269555	-5.24367	1.57416e-07	1.77706e-05
ACAD8	187.775	-2.41541	0.263189	-5.37792	7.5353e-08	9.26167e-06
LRP4	20.693	-2.41574	0.385096	-3.67633	0.000236609	0.0105599
NUP210	144.687	-2.43222	0.265792	-5.38851	7.10442e-08	8.84958e-06
PPP1R3C	87.0317	-2.43995	0.398585	-3.61267	0.000303066	0.0128065
PDXP	73.3277	-2.45214	0.299012	-4.85645	1.19506e-06	0.000105581
DECR1	231.987	-2.4528	0.331835	-4.37808	1.19728e-05	0.000807591
CLIP3	41.9465	-2.45515	0.411026	-3.54029	0.000399688	0.0160825
OSGIN1	323.317	-2.45817	0.327266	-4.45563	8.36478e-06	0.000591208
TMEM220	35.0698	-2.46873	0.396089	-3.70809	0.000208832	0.00958976
C5H19orf60	79.5713	-2.46956	0.390663	-3.7617	0.000168766	0.00797053
LOC101108851	391.387	-2.47647	0.308062	-4.79276	1.64502e-06	0.000140293
LOC101122788	191.526	-2.48931	0.454108	-3.27965	0.00103936	0.0350537
LOC101119050	1463.2	-2.49544	0.294613	-5.07596	3.85545e-07	3.89281e-05
LOC101121359	9.27382	-2.50743	0.452237	-3.33328	0.000858275	0.0299402
RPS3A	1834.97	-2.52137	0.419417	-3.62735	0.000286347	0.0123799
RALGPS2	88.7707	-2.52671	0.388858	-3.92615	8.6317e-05	0.00457058
ACSS3	232.784	-2.52793	0.355799	-4.29435	1.75208e-05	0.00111257
HYKK	63.1849	-2.52886	0.316616	-4.82875	1.37393e-06	0.000119437
ACSS2	157.37	-2.53754	0.225836	-6.80823	9.88059e-12	3.44601e-09
ITIH5	50.6574	-2.53868	0.432504	-3.55762	0.000374233	0.0153238
CFH	607.773	-2.53965	0.345436	-4.45712	8.30688e-06	0.00058968
ADHFE1	76.5837	-2.54875	0.324802	-4.76829	1.85796e-06	0.000155685
SEBOX	25.3412	-2.54987	0.358639	-4.32154	1.54944e-05	0.0010035
FOXO4	59.689	-2.55056	0.284537	-5.44941	5.05364e-08	6.62515e-06
ERI2	24.2537	-2.55115	0.420725	-3.68685	0.000227047	0.0102524
CAT	5581.55	-2.55146	0.350275	-4.42927	9.45529e-06	0.00065686
RGN	2008.82	-2.55317	0.417493	-3.72024	0.000199033	0.0091917
HMGCS1	419.004	-2.55376	0.297696	-5.21928	1.79622e-07	1.98075e-05
FMNL2	48.1431	-2.55928	0.483138	-3.22739	0.00124925	0.040943
TTR	5409.85	-2.56669	0.428607	-3.65531	0.000256875	0.0112858
LOC101121452	17.0223	-2.56704	0.490161	-3.19698	0.00138875	0.044971
LOC101113505	99.9634	-2.56938	0.291875	-5.37691	7.57753e-08	9.26167e-06
NADSYN1	119.783	-2.5733	0.254535	-6.18108	6.36646e-10	1.41772e-07
SC5D	335.72	-2.574	0.310974	-5.06153	4.15909e-07	4.17347e-05
RYR2	26.5117	-2.57938	0.498221	-3.17003	0.00152423	0.0482998
MYO9A	134.103	-2.58143	0.336838	-4.69493	2.66701e-06	0.000211488
CC2D2A	14.3374	-2.58826	0.498709	-3.18473	0.00144887	0.046547
GSTA1	310.573	-2.58858	0.418186	-3.79874	0.000145433	0.00709955
PCK1	2605.75	-2.58896	0.471886	-3.36725	0.000759214	0.0270061
MBNL3	114.145	-2.5934	0.392578	-4.05881	4.93244e-05	0.0028134
GRK4	181.384	-2.59348	0.264923	-6.01488	1.80015e-09	3.51332e-07
ZC2HC1A	18.1268	-2.59397	0.457267	-3.48586	0.000490567	0.0189422
PPM1K	98.7241	-2.60057	0.435842	-3.67236	0.000240324	0.010645
SYCP3	46.9588	-2.6136	0.482231	-3.34612	0.000819521	0.0287735
COPZ2	144.457	-2.61605	0.285266	-5.66507	1.46968e-08	2.27535e-06
DHCR7	167.824	-2.62176	0.282851	-5.7336	9.83192e-09	1.58372e-06
PON3	351.411	-2.62906	0.396578	-4.1078	3.99447e-05	0.00232739
GAMT	542.37	-2.64	0.352636	-4.65067	3.30854e-06	0.000256113
RAB40B	8.98835	-2.64243	0.48774	-3.36742	0.00075875	0.0270061
LOC105604469	9.46574	-2.64507	0.441716	-3.72428	0.000195876	0.00907169
IZUMO4	12.3135	-2.64669	0.401073	-4.1057	4.0309e-05	0.00234023
PAH	1291.71	-2.64834	0.287495	-5.73347	9.83983e-09	1.58372e-06
GUCA2B	9.23432	-2.65394	0.485883	-3.40399	0.000664089	0.024424
HYI	123.914	-2.6818	0.271578	-6.19272	5.91349e-10	1.35394e-07
FOXA2	32.8878	-2.68644	0.377963	-4.46192	8.12301e-06	0.000579156
C2H9orf43	32.7683	-2.69453	0.374907	-4.51987	6.1877e-06	0.000451064
RENBP	136.219	-2.70258	0.242091	-7.0328	2.0243e-12	8.02609e-10
CXCL12	855.694	-2.70575	0.38505	-4.42995	9.42552e-06	0.00065686
JCHAIN	5655.83	-2.70913	0.521348	-3.27829	0.00104439	0.0351505
LOC101112384	1103.28	-2.71049	0.484196	-3.53265	0.000411418	0.0165136
CMBL	501.462	-2.71227	0.339564	-5.04257	4.59333e-07	4.5254e-05
DLEC1	55.2541	-2.71363	0.318056	-5.38783	7.13149e-08	8.84958e-06
KAT2B	127.137	-2.71482	0.281624	-6.08903	1.13596e-09	2.42975e-07
BCL2L14	28.4695	-2.71957	0.535087	-3.21364	0.00131066	0.0427832
HSD17B4	635.768	-2.72014	0.324018	-5.30879	1.10358e-07	1.29998e-05
LOC106990858	11.1517	-2.72796	0.490211	-3.52494	0.000423583	0.0167537
LOC101116729	391.559	-2.73593	0.470294	-3.69115	0.000223246	0.0101089
LOC101107947	420.984	-2.73685	0.364967	-4.75894	1.9461e-06	0.000162235
FAM210B	215.235	-2.73841	0.215406	-8.07036	7.00912e-16	5.1791e-13
LOC101120701	19.2945	-2.75507	0.379722	-4.62199	3.80073e-06	0.000288713
LOC101107232	55.8293	-2.75859	0.393693	-4.46691	7.9359e-06	0.000570823
MSMO1	649.628	-2.76939	0.359962	-4.91549	8.85589e-07	7.90996e-05
AFMID	109.495	-2.77658	0.418428	-4.24584	2.17777e-05	0.00135639
ATP11C	64.5013	-2.77777	0.43945	-4.04546	5.2221e-05	0.00295786
RAB17	51.7936	-2.77939	0.302871	-5.87508	4.22642e-09	7.46791e-07
AQP8	721.589	-2.78341	0.353424	-5.0461	4.50913e-07	4.46954e-05
LOC106990526	14.2669	-2.78769	0.459642	-3.8893	0.000100532	0.0052046
LOC101105651	2510.7	-2.79025	0.520607	-3.43877	0.000584358	0.0219384
LOC106990937	36.4615	-2.79039	0.377804	-4.73895	2.14833e-06	0.000176717
TFRC	133.722	-2.79063	0.400088	-4.4756	7.61958e-06	0.000550506
AS3MT	211.009	-2.7964	0.351982	-5.10366	3.3314e-07	3.44937e-05
SLC7A9	66.291	-2.79719	0.298794	-6.01481	1.80095e-09	3.51332e-07
TKFC	144.52	-2.80852	0.206194	-8.77096	1.77153e-18	2.21522e-15
ACADL	155.807	-2.80911	0.324661	-5.57229	2.51414e-08	3.71544e-06
SLC35D1	109.127	-2.81361	0.360978	-5.02415	5.05672e-07	4.89297e-05
CD74	4744.78	-2.81367	0.387639	-4.67877	2.88606e-06	0.000226647
SOD1	815.106	-2.82463	0.480829	-3.79477	0.000147782	0.00719265
SLCO1B3	451.638	-2.82472	0.463092	-3.94029	8.13826e-05	0.00433756
CA3	468.04	-2.83584	0.369863	-4.96356	6.9213e-07	6.50362e-05
LOC105615222	24.8961	-2.83628	0.401058	-4.5786	4.68092e-06	0.000349051
MERTK	101.562	-2.84887	0.393994	-4.69263	2.6972e-06	0.000212843
PRR16	22.5299	-2.85412	0.482557	-3.84227	0.0001219	0.00615408
PDK1	91.892	-2.85501	0.355111	-5.22374	1.75344e-07	1.96579e-05
CABYR	100.394	-2.89423	0.309274	-6.12477	9.08126e-10	1.99493e-07
TMEM243	29.8448	-2.90127	0.306792	-6.19726	5.74558e-10	1.33429e-07
LIPC	70.6138	-2.9032	0.231582	-8.21823	2.06537e-16	1.76709e-13
CLEC7A	12.5176	-2.92018	0.545644	-3.5191	0.000433018	0.0170439
EBF4	10.8928	-2.92562	0.599662	-3.21118	0.00132193	0.0430648
DNAJC12	57.1339	-2.93923	0.319573	-6.0682	1.29354e-09	2.73057e-07
GAS2	14.8843	-2.94004	0.371758	-5.21855	1.80334e-07	1.98075e-05
LOC101106610	171.06	-2.94634	0.36625	-5.31423	1.0711e-07	1.27255e-05
ETNPPL	84.3634	-2.94997	0.489586	-3.98289	6.80832e-05	0.0036892
DHCR24	368.192	-2.96497	0.312232	-6.29331	3.10771e-10	7.89359e-08
LOC101110287	23.2069	-2.96534	0.397515	-4.94406	7.65122e-07	7.06694e-05
LOC101109313	9.91293	-2.96997	0.545004	-3.6146	0.000300808	0.0127803
ALLC	18.6735	-2.97095	0.486378	-4.05231	5.07141e-05	0.00288254
PRSS33	19.2289	-3.00003	0.483703	-4.13482	3.55227e-05	0.00209681
GATM	955.102	-3.00363	0.403307	-4.968	6.76461e-07	6.39334e-05
RND2	28.3778	-3.00878	0.387457	-5.18452	2.16571e-07	2.34705e-05
PSAT1	212.39	-3.01257	0.364604	-5.51987	3.39243e-08	4.79433e-06
LOC105603892	6.60548	-3.01755	0.63465	-3.179	0.00147784	0.0469214
ALDH1A1	1940.86	-3.0234	0.525387	-3.85126	0.000117514	0.0059697
LOC105611784	9.41615	-3.06606	0.49283	-4.19224	2.76216e-05	0.001684
PGFS	82.6478	-3.08119	0.548846	-3.79193	0.000149479	0.00723196
SLC13A3	36.9478	-3.08376	0.475606	-4.38128	1.17985e-05	0.000799151
DPYD	199.249	-3.08782	0.346945	-6.01772	1.76888e-09	3.51332e-07
LOC101109111	1247.74	-3.11402	0.42316	-4.9958	5.85933e-07	5.57013e-05
ECM2	36.0912	-3.13478	0.517478	-4.12535	3.70171e-05	0.00216457
ATP8B3	9.5679	-3.13924	0.536091	-3.99043	6.59525e-05	0.00363432
KLF12	45.5519	-3.1508	0.371929	-5.78282	7.34578e-09	1.23106e-06
LOC105604599	11.0034	-3.15138	0.649047	-3.31468	0.000917481	0.0317431
OVAR-DRB1	621.874	-3.15158	0.371358	-5.79383	6.88002e-09	1.16502e-06
CPXM1	24.2892	-3.15634	0.572474	-3.76671	0.000165414	0.00788553
LOC101122274	40.8893	-3.15894	0.595987	-3.62245	0.000291824	0.0125169
PFKFB1	78.4876	-3.15962	0.493595	-4.37529	1.21272e-05	0.000814628
UGT1A6	97.0459	-3.16257	0.5354	-4.03918	5.36388e-05	0.00302761
LOC105605903	19.3051	-3.17462	0.5742	-3.78723	0.000152337	0.00732662
LYG2	20.4135	-3.17742	0.641209	-3.39581	0.000684265	0.0249964
HSD17B2	85.046	-3.19775	0.516382	-4.25606	2.08064e-05	0.00130088
TIMD4	104.983	-3.20599	0.579875	-3.80426	0.000142231	0.00698087
KCNC4	15.2663	-3.20999	0.650216	-3.39886	0.000676675	0.0248075
GLUL	1141.37	-3.21659	0.339712	-6.52491	6.80426e-11	2.01109e-08
AIF1L	147.267	-3.24338	0.434771	-5.15991	2.47066e-07	2.64231e-05
LOC101109747	1421.66	-3.26439	0.332654	-6.80703	9.96325e-12	3.44601e-09
LOC105613848	6.94857	-3.27735	0.598724	-3.80366	0.000142572	0.00698087
CLEC9A	86.3594	-3.27843	0.461361	-4.93851	7.87234e-07	7.2301e-05
PNPLA7	159.377	-3.30668	0.28868	-7.99044	1.34454e-15	9.10703e-13
HSF5	8.39232	-3.30717	0.553457	-4.16866	3.06398e-05	0.00184474
GSAP	49.0939	-3.31635	0.302492	-7.65758	1.89472e-14	9.33349e-12
LOC101107119	531.383	-3.31638	0.489536	-4.73178	2.22555e-06	0.000180893
C4BPB	44.2503	-3.33084	0.473141	-4.92631	8.37991e-07	7.56799e-05
RAB26	8.20232	-3.33194	0.652903	-3.57165	0.000354742	0.0146445
PTGR1	660.413	-3.33264	0.286074	-8.15396	3.52206e-16	2.72641e-13
CRIP3	27.0505	-3.33742	0.426849	-5.47598	4.35098e-08	5.84542e-06
LOC105610309	91.9609	-3.35749	0.358113	-6.5831	4.60732e-11	1.44032e-08
CIITA	179.523	-3.36301	0.358626	-6.58907	4.42575e-11	1.41069e-08
GLT1D1	28.005	-3.36398	0.563143	-4.19783	2.69488e-05	0.00165939
DBP	119.323	-3.37596	0.414325	-5.73453	9.77821e-09	1.58372e-06
PER3	65.8764	-3.38236	0.449034	-5.30553	1.12343e-07	1.31385e-05
EGFL8	13.5062	-3.39028	0.484379	-4.93473	8.02603e-07	7.32984e-05
COL4A6	11.3828	-3.39282	0.647345	-3.69635	0.000218719	0.00998736
FADS1	273.406	-3.42613	0.390015	-6.22061	4.95225e-10	1.18388e-07
LOC101120934	21.2965	-3.43113	0.658479	-3.69204	0.000222467	0.0101017
ALDH6A1	429.281	-3.43768	0.389069	-6.26542	3.71811e-10	9.29871e-08
FAM132A	10.2108	-3.46058	0.497408	-4.94681	7.54387e-07	7.00761e-05
CD79B	193.597	-3.4613	0.639999	-3.84578	0.000120169	0.00608558
ALB	83511.3	-3.47001	0.407824	-6.05658	1.39049e-09	2.82548e-07
C1H1orf228	27.2127	-3.47516	0.357867	-6.91643	4.63164e-12	1.71118e-09
GRIK2	17.519	-3.4763	0.579661	-4.27197	1.93754e-05	0.0012208
TTC9	37.5117	-3.49371	0.45147	-5.52354	3.32242e-08	4.76059e-06
IGFBP2	2682.6	-3.52297	0.49147	-5.13352	2.84376e-07	3.02145e-05
KCNJ2	12.1272	-3.5824	0.557476	-4.63231	3.61606e-06	0.000275975
GCAT	215.655	-3.59174	0.337036	-7.6898	1.47363e-14	7.72751e-12
LOC105604782	5.68586	-3.61969	0.739046	-3.54469	0.000393077	0.0159348
TCEA3	75.3843	-3.62101	0.457906	-5.72391	1.041e-08	1.65907e-06
CFD	2224.44	-3.62174	0.443125	-5.91648	3.28914e-09	6.07594e-07
EXTL1	36.7333	-3.62706	0.38593	-6.8071	9.95826e-12	3.44601e-09
ANO1	207.904	-3.63769	0.389506	-6.77187	1.27124e-11	4.30528e-09
SPOCK1	54.8114	-3.65446	0.519594	-5.10871	3.24368e-07	3.38008e-05
YBX2	13.3058	-3.65481	0.486076	-5.46172	4.71535e-08	6.28301e-06
ABCA10	314.635	-3.658	0.519024	-5.12114	3.03692e-07	3.20573e-05
LOC101115927	7.44076	-3.68538	0.654918	-4.10032	4.12571e-05	0.00238674
LOC106991740	6.01343	-3.6956	0.771225	-3.49522	0.00047367	0.0184331
NCMAP	4.60103	-3.708	0.762667	-3.5507	0.000384203	0.0156531
LOC101119087	283.81	-3.71424	0.8128	-3.33936	0.000839703	0.0293553
PEMT	192.725	-3.71692	0.327722	-8.29032	1.12941e-16	1.01998e-13
HSD17B14	61.5536	-3.73436	0.505945	-5.40445	6.50058e-08	8.38678e-06
NANOS1	9.57329	-3.74164	0.599946	-4.56981	4.8816e-06	0.000362353
LOC101108685	927.062	-3.75331	0.819221	-3.36089	0.000776905	0.0274552
HSBP1L1	6.14779	-3.76233	0.721674	-3.82768	0.000129358	0.00643072
FADS2	265.152	-3.76477	0.529764	-5.21887	1.8002e-07	1.98075e-05
LOC105609383	6.63744	-3.76813	0.639675	-4.3274	1.50878e-05	0.000985007
LOC101116336	3573.94	-3.79326	0.442461	-6.31299	2.73687e-10	7.17591e-08
GALNT13	7.48683	-3.80641	0.600303	-4.67499	2.93961e-06	0.000229742
HRG	1787.54	-3.83211	0.432128	-6.55387	5.60653e-11	1.68777e-08
STS	4.99919	-3.84785	0.666963	-4.26987	1.95587e-05	0.00122759
NEBL	10.1544	-3.85472	0.754997	-3.7811	0.000156137	0.00748719
ALDH1L1	2559.57	-3.85563	0.713484	-4.00237	6.27105e-05	0.00347926
LOC101114941	206.46	-3.88351	0.342742	-8.41306	3.99451e-17	3.81969e-14
LOC101107809	37.4175	-3.92014	0.53986	-5.40906	6.33575e-08	8.23952e-06
LOC105616533	7.05312	-3.92571	0.75602	-3.86989	0.000108885	0.00558371
C3AR1	40.7803	-3.92683	0.794949	-3.68179	0.000231602	0.0104004
TLR10	13.5257	-3.93891	0.892627	-3.29243	0.000993258	0.0338499
KMO	94.1843	-3.9497	0.526501	-5.60245	2.11341e-08	3.18107e-06
MMP11	18.4176	-3.97004	0.572354	-5.18917	2.11233e-07	2.30457e-05
LOC101116756	88.6454	-3.97461	0.823429	-3.61246	0.000303303	0.0128065
LOC105614373	246.022	-3.98581	0.511328	-5.83932	5.24157e-09	8.96915e-07
DYNLRB2	4.92933	-3.99172	0.780221	-3.83445	0.000125844	0.00631393
LOC101110545	126.596	-3.99229	0.509306	-5.87523	4.22246e-09	7.46791e-07
LOC105605933	12.9589	-4.01272	0.545941	-5.51839	3.42115e-08	4.79433e-06
LOC101109838	130.875	-4.01328	0.51443	-5.85751	4.69851e-09	8.12542e-07
PON1	961.333	-4.05363	0.432214	-7.06508	1.60524e-12	6.69095e-10
LOC101118091	29.5771	-4.05627	0.538273	-5.67792	1.36346e-08	2.1312e-06
CSAD	359.165	-4.06609	0.342506	-8.95192	3.49358e-19	5.16288e-16
CACNA1C	16.8603	-4.07049	0.810655	-3.78767	0.000152068	0.00732662
SUGCT	17.905	-4.10199	0.638987	-4.85454	1.20664e-06	0.000106027
TM7SF2	252.622	-4.10389	0.343994	-9.02309	1.82849e-19	3.30266e-16
LOC101103517	51.9313	-4.10491	0.528715	-5.87255	4.29139e-09	7.50116e-07
IRF6	52.5637	-4.1366	0.407332	-7.70034	1.35704e-14	7.35334e-12
DDO	11.6461	-4.15182	0.733582	-4.29649	1.73527e-05	0.00110622
LOC105608837	5.14786	-4.17909	0.86559	-3.67275	0.000239957	0.010645
GRIA3	3.50057	-4.21787	1.01611	-3.16684	0.00154103	0.0487373
C25H10orf10	23.7393	-4.25954	0.702008	-4.64317	3.43097e-06	0.000264331
LTC4S	12.8096	-4.2677	0.514817	-6.34731	2.19119e-10	5.93666e-08
CASQ2	3.66479	-4.28846	0.953604	-3.44846	0.0005638	0.0212156
FMO1	1058.3	-4.3071	0.798374	-4.14229	3.43858e-05	0.00204006
CUX2	13.4483	-4.31418	0.500651	-6.61973	3.59844e-11	1.16993e-08
SERPINA6	47.2434	-4.33736	0.519649	-6.42234	1.34199e-10	3.8956e-08
DQB	41.7292	-4.35612	0.625226	-5.36785	7.96814e-08	9.66643e-06
LOC105609021	13.0707	-4.36934	0.6617	-5.09194	3.54413e-07	3.64642e-05
GPR31	4.10628	-4.40231	0.938822	-3.62402	0.000290058	0.0124908
LOC101102057	71.7488	-4.42437	0.635181	-5.39117	7.00014e-08	8.82126e-06
PTGS1	40.9812	-4.46365	0.43902	-7.8895	3.03394e-15	1.89692e-12
LOC106990122	65.5487	-4.48929	0.523172	-6.66948	2.56711e-11	8.51651e-09
SPATS1	3.39613	-4.50952	1.10299	-3.18183	0.00146348	0.0466772
JAML	282.109	-4.53244	0.43242	-8.169	3.10961e-16	2.52749e-13
NOTUM	105.9	-4.53418	0.409141	-8.63806	5.7175e-18	6.19624e-15
LOC101107475	342.345	-4.55564	0.784413	-4.53287	5.81869e-06	0.000426075
AOX1	1648.27	-4.5791	0.399515	-8.95862	3.28754e-19	5.16288e-16
CYP2E1	15824.3	-4.6071	0.820077	-4.39849	1.09009e-05	0.000741442
DAO	14.7799	-4.62026	0.660969	-5.47719	4.32123e-08	5.84542e-06
FGF12	9.38322	-4.64602	0.595591	-6.12168	9.25917e-10	2.00689e-07
LGR5	3.69526	-4.71886	1.1461	-3.2448	0.00117535	0.0387963
MPP3	19.0261	-4.7292	0.840803	-4.43529	9.1949e-06	0.000644277
NUP210L	28.1847	-4.77857	0.485913	-7.77623	7.47189e-15	4.33797e-12
GRIP2	10.0679	-4.81706	0.994245	-3.83915	0.000123461	0.00621359
SLC22A1	916.72	-4.90836	0.539896	-7.2391	4.51681e-13	1.98447e-10
LOC106990979	2.18505	-4.93689	1.13942	-3.45517	0.000549945	0.0207422
LOC101117229	7.24955	-5.08724	0.743299	-5.49879	3.82404e-08	5.22384e-06
LOC101119853	590.548	-5.10603	0.696332	-5.89665	3.70961e-09	6.70037e-07
SLC22A16	11.6388	-5.14039	0.814685	-5.08219	3.73098e-07	3.79068e-05
RHBG	113.33	-5.16279	0.446113	-9.33124	1.04638e-20	2.43e-17
LOC105606017	5.19629	-5.17555	1.13792	-3.66945	0.00024307	0.0107374
DIO1	51.9014	-5.18974	0.521731	-8.03045	9.71166e-16	6.86403e-13
LOC105610257	7.64655	-5.22063	1.20806	-3.49372	0.000476336	0.0184709
MYLK4	3.22912	-5.23829	1.06688	-3.9726	7.1092e-05	0.00382673
ALDH1L2	6.96403	-5.26016	0.986331	-4.3192	1.56595e-05	0.00101016
SLC15A1	7.42485	-5.2665	0.838937	-5.0856	3.66463e-07	3.74668e-05
LOC101116841	87.2382	-5.27042	0.463381	-9.21578	3.09021e-20	6.27932e-17
ARMC4	3.04757	-5.41136	1.25323	-3.52	0.000431543	0.0170271
LOC101122246	7.88074	-5.45117	1.11655	-3.98653	6.70473e-05	0.00365771
PTGES	4.12151	-5.45733	1.16498	-3.82609	0.000130196	0.00645264
LOC101109214	546.696	-5.46305	0.966396	-4.61824	3.87013e-06	0.000292618
LOC101107056	23.1829	-5.55604	1.2619	-3.61047	0.000305642	0.0128385
MYOZ1	2.3437	-5.5779	1.16777	-3.9202	8.84741e-05	0.00463947
PTK6	3.24002	-5.60862	1.40166	-3.28798	0.00100908	0.0342457
NTRK2	15.8919	-5.60987	1.15733	-3.98321	6.79904e-05	0.0036892
CD5L	201.938	-5.63704	0.872413	-5.31519	1.06544e-07	1.27255e-05
DUSP26	8.98506	-5.85665	0.872767	-5.56466	2.6267e-08	3.84682e-06
TEX33	68.29	-5.90525	0.624183	-7.85867	3.8822e-15	2.33737e-12
SPEF2	17.5782	-5.96888	0.920752	-5.39654	6.7938e-08	8.69607e-06
LOC105615294	2.9777	-6.13175	1.40865	-3.64303	0.000269447	0.0117745
LOC101119346	37.0894	-6.40751	1.02752	-5.26271	1.41951e-07	1.62503e-05
HHIPL2	3.79523	-6.43149	1.1359	-4.78165	1.73861e-06	0.00014644
SCD	69.015	-6.56874	0.576586	-9.65811	4.54146e-22	1.47652e-18
C1H1orf87	8.64202	-6.67227	1.58374	-3.58157	0.00034153	0.014163
RGS6	13.6432	-6.74636	1.19128	-4.82367	1.40942e-06	0.00012187
FBN3	9.76921	-6.9326	0.977986	-6.06614	1.31019e-09	2.73057e-07
LOC101110666	27.7073	-7.26792	0.702564	-8.92149	4.60048e-19	6.23211e-16
PLA2G2D	61.252	-7.39935	1.00357	-6.37658	1.81089e-10	4.98946e-08
THRSP	29.9604	-7.78409	0.912257	-7.43659	1.03314e-13	4.79848e-11
LOC101105314	7.73952	-8.032	1.09722	-6.40895	1.4653e-10	4.10687e-08
SLC12A1	7.71795	-8.05199	1.11874	-6.30352	2.90965e-10	7.50783e-08
CR2	165.581	-8.10834	1.08342	-6.56102	5.34427e-11	1.63918e-08

## Sheet: Liver - 2 dpi vs. 4 dpi
Supplementary Table 3
Transcriptomic profiling reveals intense host-pathogen dispute compromising
homeostasis during acute Rift Valley fever virus infection
Erick Bermúdez-Méndez, Paolo Angelino, Lucien van Keulen, Sandra van de Water, Barry Rockx, Gorben P. Pijlman,
Angela Ciuffi, Jeroen Kortekaas, Paul J. Wichgers Schreur
Differentially expressed genes in liver and spleen of lambs upon RVFV infection.
Liver - 2 dpi vs. 4 dpi
Gene	baseMean	log2 Fold Change	lfcSE	stat	p value	padj
OSM	12.6854	6.06582	0.987926	5.12773	2.93251e-07	9.10215e-05
CDHR4	5.52108	5.90819	1.13366	4.32949	1.49455e-05	0.00236777
SLC22A16	11.6388	5.80435	0.82547	5.82014	5.87993e-09	3.43953e-06
LIF	11.5398	5.49941	0.813563	5.53049	3.19334e-08	1.38764e-05
CR2	165.581	5.46758	1.13478	3.93696	8.25188e-05	0.00980491
DIO3	37.4437	5.39593	0.961787	4.57059	4.86355e-06	0.00105671
TACSTD2	70.7204	5.36637	0.504067	8.66228	4.62432e-18	7.03313e-14
LOC106991431	5.2684	5.34889	1.21609	3.57611	0.000348746	0.0308377
LOC101105481	10.6197	5.19854	0.849532	4.94218	7.7255e-07	0.000209816
LOC105602582	4.33776	5.17699	1.01813	4.10263	4.08487e-05	0.00554704
LOC106990490	68.2821	4.81522	0.601471	6.34315	2.25107e-10	1.90203e-07
ADGRV1	3.90033	4.75284	1.02758	3.65212	0.00026008	0.0242672
LOC105603529	4.19986	4.56841	1.01002	3.53302	0.000410835	0.0353016
IDO1	422.525	4.52773	0.529706	6.65979	2.74223e-11	2.97904e-08
FSIP1	7.64263	4.46503	0.953992	3.63214	0.000281083	0.0259091
LOC106990155	6.19339	4.45788	0.857894	4.03066	5.5621e-05	0.00699124
LOC101119773	244.448	4.44212	0.455727	7.55304	4.25223e-14	1.29344e-10
TNFRSF6B	13.7073	4.37699	0.557047	6.06231	1.34184e-09	9.27638e-07
LOC105608712	7.53316	4.36843	0.829698	4.05982	4.91104e-05	0.00652763
LOC101120395	247.935	4.1163	0.389609	7.99854	1.25904e-15	4.78718e-12
LOC101114579	516.926	4.07911	0.409902	7.51182	5.83113e-14	1.47809e-10
ATP6V1C2	3.55778	4.07582	0.896539	3.43077	0.000601863	0.045541
ADAMTS4	38.927	4.07004	0.499719	6.14353	8.07088e-10	5.84524e-07
IL1RL1	8.59898	4.05594	0.679591	4.49673	6.90058e-06	0.00134176
LOC494436	414.437	4.04101	0.442767	6.8682	6.50179e-12	1.09873e-08
LOC101119159	33.4733	4.00944	0.743031	4.05022	5.11698e-05	0.00653984
LOC101122981	10.6311	3.99106	0.849665	3.52029	0.000431079	0.0360835
LOC105603426	11.758	3.95764	0.530634	5.57379	2.49258e-08	1.14878e-05
NR4A3	18.4371	3.93287	0.583722	5.02442	5.04945e-07	0.000142217
LOC101122142	25.7418	3.89247	0.821759	3.51985	0.000431797	0.0360835
TEX38	4.47825	3.8466	0.761918	3.7361	0.000186898	0.0190774
SLC2A12	6.6125	3.82171	0.746988	3.77745	0.000158444	0.0166191
RGS1	94.8163	3.81114	0.41241	6.81638	9.33657e-12	1.29091e-08
KCNJ15	5.64047	3.80637	0.805422	3.48435	0.000493331	0.0394898
PTGS2	84.146	3.78992	0.407757	6.84211	7.80363e-12	1.18685e-08
KIF5C	42.4011	3.72162	0.537075	5.06748	4.03114e-07	0.000115678
SPSB1	22.0402	3.69779	0.506393	5.32746	9.95933e-08	3.78377e-05
KIAA0226L	22.0771	3.6703	0.693868	3.84843	0.000118877	0.0132942
HAVCR2	42.5138	3.61407	0.570187	4.58458	4.54906e-06	0.00101745
DQB	41.7292	3.59757	0.697049	3.72652	0.000194139	0.0196526
LOC105603721	6.78638	3.56788	0.744971	3.44695	0.000566954	0.0435495
RSAD2	2529.31	3.56151	0.490015	5.22742	1.71896e-07	5.80971e-05
HSPA6	93.8604	3.50874	0.42251	5.93771	2.89025e-09	1.83158e-06
CXCL9	388.077	3.48096	0.480333	5.16508	2.40334e-07	7.93933e-05
EDN1	10.0896	3.4659	0.644204	3.82783	0.00012928	0.0141455
THBS4	49.7224	3.43836	0.549	4.44145	8.93542e-06	0.00163734
ECM2	36.0912	3.3943	0.533211	4.49035	7.11077e-06	0.00135185
LOC101109377	26.8584	3.38282	0.628817	3.78937	0.000151028	0.0160628
UNC13C	14.2652	3.35439	0.661672	3.55824	0.000373346	0.0326335
NR4A1	69.1238	3.32497	0.430263	5.4036	6.53177e-08	2.61425e-05
LOC105603900	14.0256	3.27589	0.593153	3.83693	0.000124583	0.0137303
TEX14	39.9505	3.26964	0.36678	6.18802	6.09242e-10	4.63298e-07
LOC101121820	124.346	3.26232	0.397644	5.68931	1.27553e-08	6.68952e-06
LOC101109388	143.305	3.25093	0.463882	4.85238	1.21986e-06	0.000309214
GBP5	404.595	3.20714	0.262545	8.40672	4.21647e-17	3.20642e-13
IFIT2	1662.07	3.10692	0.350966	6.00319	1.93477e-09	1.27939e-06
LOC105604623	107.867	3.08906	0.512678	4.07479	4.60551e-05	0.00619869
LOC105607068	13.127	3.06983	0.575593	3.59599	0.000323162	0.0290826
LOC105603269	90.5964	3.06745	0.481417	4.29452	1.75075e-05	0.00263635
ADM	110.185	3.03968	0.343966	5.9299	3.0312e-09	1.84406e-06
RGS16	62.9122	3.03411	0.588035	3.45916	0.00054186	0.0419903
FGL2	79.639	3.01621	0.502532	4.01211	6.01793e-05	0.00738119
LOC101114226	317.652	2.99767	0.415486	4.80803	1.52426e-06	0.000373911
PARP3	174.354	2.98667	0.405293	4.90181	9.49555e-07	0.000253365
LOC101101922	70.2915	2.98592	0.557579	3.56168	0.000368483	0.0323946
MDM4	19.168	2.97779	0.487856	4.05404	5.03404e-05	0.0065378
COL16A1	49.1441	2.94475	0.540441	3.59845	0.000320123	0.0289806
LOC101116085	121.616	2.92172	0.411058	4.67507	2.93854e-06	0.000698317
PTN	303.705	2.87916	0.441958	4.25189	2.11973e-05	0.00308799
LOC101120875	183.016	2.86103	0.366947	5.07166	3.9437e-07	0.000115346
LOC105605770	69.4504	2.85544	0.475318	3.90357	9.47851e-05	0.010839
IGFBP5	821.656	2.83265	0.454572	4.03159	5.54012e-05	0.00699124
PMAIP1	59.944	2.75844	0.416091	4.22609	2.37784e-05	0.00337987
LOC101107265	275.889	2.75481	0.385325	4.55411	5.26087e-06	0.00111129
AKAP12	184.697	2.70822	0.390508	4.37436	1.21791e-05	0.00208125
HSPA1A	802.465	2.69709	0.459371	3.69438	0.000220422	0.0210842
LOC106992022	90.8775	2.69407	0.456469	3.71125	0.00020624	0.0202368
PHACTR2	71.4453	2.66083	0.36396	4.56322	5.03742e-06	0.00107907
ELL2	70.3587	2.64533	0.376738	4.36731	1.25785e-05	0.00212339
CD40	152.937	2.64406	0.376753	4.36377	1.27842e-05	0.00212339
LOC101118627	14.6628	2.63712	0.481105	3.40284	0.000666892	0.0489989
CD274	67.9419	2.60023	0.436692	3.66442	0.000247895	0.0232731
C7	289.852	2.59876	0.416286	3.84053	0.000122767	0.0136289
LOC101105816	38.641	2.59773	0.411015	3.88728	0.000101374	0.0115059
GADD45B	104.072	2.56512	0.455758	3.43411	0.000594503	0.0452089
LOC105608654	84.4985	2.55667	0.414922	3.7517	0.000175636	0.0181718
MARCKSL1	864.39	2.54964	0.349215	4.43749	9.1014e-06	0.0016479
B4GALT5	24.6647	2.52895	0.410427	3.72525	0.000195118	0.0196526
CYR61	162.043	2.52448	0.430686	3.53966	0.000400645	0.0348195
LOC101114941	206.46	2.51372	0.350676	4.31657	1.58471e-05	0.00248472
MLKL	92.9828	2.49179	0.376483	3.96244	7.41864e-05	0.00895477
LOC101109643	538.943	2.47887	0.263673	5.60871	2.03839e-08	1.00933e-05
LOC101107908	1051.78	2.43172	0.259305	5.52136	3.36382e-08	1.42112e-05
IL15RA	82.2078	2.42926	0.317349	4.50375	6.67651e-06	0.00131874
LAYN	205.677	2.42409	0.256111	5.56043	2.69103e-08	1.20376e-05
GABBR1	61.7069	2.42392	0.364282	3.90884	9.27414e-05	0.0106856
LOC105606856	73.2595	2.41249	0.377006	3.7466	0.000179246	0.01842
DDX3X	1191.26	2.39922	0.39672	3.52697	0.000420341	0.0357149
SOD2	1805.28	2.37563	0.351708	3.91129	9.18043e-05	0.0106856
UBA7	725.336	2.37262	0.261682	5.24539	1.55955e-07	5.49116e-05
SLC15A3	374.855	2.36555	0.361487	3.77759	0.000158354	0.0166191
LOC101115959	157.05	2.32608	0.357083	3.71364	0.0002043	0.0202012
CLK1	372.957	2.29896	0.368548	3.52453	0.000424231	0.0358451
OSMR	216.791	2.23795	0.221596	5.58651	2.31675e-08	1.10111e-05
LOC101109747	1421.66	2.21272	0.343723	3.52818	0.00041842	0.0357149
RBMX2	136.25	2.20264	0.3238	3.71415	0.000203885	0.0202012
PNPT1	333.817	2.18029	0.26839	4.39767	1.09419e-05	0.00189108
CCL19	126.771	2.15053	0.310236	3.70857	0.000208434	0.020321
CASP8	177.75	2.14441	0.263855	4.33726	1.4427e-05	0.00231254
HERC5	176.094	2.14106	0.32465	3.51473	0.000440208	0.0365853
IFI44L	810.785	2.12662	0.304443	3.70061	0.000215085	0.0208359
CDKN2AIP	198.305	2.12658	0.278011	4.05227	5.07239e-05	0.0065378
ARID5B	150.047	2.0911	0.273647	3.98723	6.68487e-05	0.00813361
SAT1	1920.41	2.05923	0.225081	4.70601	2.52607e-06	0.000609826
JADE2	193.485	2.03533	0.255092	4.05865	4.93574e-05	0.00652763
PARM1	379.523	2.02863	0.255766	4.02176	5.77639e-05	0.00720107
CFLAR	262.163	2.02443	0.232146	4.41289	1.02002e-05	0.00178316
FNBP4	475.263	1.98468	0.193608	5.08592	3.65852e-07	0.000109103
ATAD1	287.537	1.84297	0.243425	3.46294	0.000534299	0.0417238
RIPK1	547.962	1.80005	0.216288	3.69899	0.000216463	0.0208366
LOC101116687	146.686	1.76744	0.219349	3.49872	0.000467489	0.038226
NMI	413.991	1.72257	0.212272	3.404	0.000664057	0.0489989
GSTK1	546.653	-1.67714	0.197845	-3.42259	0.000620283	0.0462445
MDH2	632.366	-1.82802	0.216941	-3.81682	0.000135182	0.0146228
PHB	985.182	-1.85408	0.217484	-3.92707	8.59879e-05	0.0101379
ACAT2	778.69	-1.94202	0.24098	-3.90911	9.2635e-05	0.0106856
AMT	192.719	-2.01429	0.238742	-4.24849	2.15219e-05	0.00308799
PRKD2	432.146	-2.02606	0.224342	-4.57363	4.79343e-06	0.00105657
ARL4D	253.043	-2.06652	0.279478	-3.81612	0.000135566	0.0146228
MVD	237.91	-2.06736	0.305521	-3.49356	0.000476618	0.0387641
ACAD10	336.444	-2.08307	0.243028	-4.45655	8.32899e-06	0.00154482
BCKDHB	75.3641	-2.11323	0.318802	-3.49192	0.000479566	0.0387964
NDRG2	889.551	-2.12505	0.298017	-3.77512	0.000159928	0.0166599
TKFC	144.52	-2.13577	0.33012	-3.44047	0.000580703	0.0443814
ACSS2	157.37	-2.13717	0.331811	-3.42715	0.000609941	0.0459237
QSOX1	384.493	-2.15886	0.268957	-4.3087	1.64214e-05	0.0025485
ACAA1	1416.12	-2.19957	0.329029	-3.64579	0.000266572	0.0247213
SEC14L2	1292.8	-2.20153	0.339866	-3.5353	0.000407318	0.0351983
MTFP1	82.5909	-2.20937	0.290722	-4.15988	3.18411e-05	0.00444286
ECI1	520.755	-2.22776	0.349662	-3.51128	0.000445953	0.0368614
SELENBP1	621.79	-2.23887	0.290878	-4.25908	2.05274e-05	0.00303107
THRA	130.846	-2.26754	0.315909	-4.01237	6.01114e-05	0.00738119
MAOB	510.919	-2.26769	0.26188	-4.8407	1.29379e-06	0.000322579
SCCPDH	211.474	-2.2832	0.248623	-5.16122	2.45347e-07	7.93933e-05
NIPSNAP1	541.065	-2.28462	0.345948	-3.71333	0.000204549	0.0202012
SLC10A1	510.381	-2.31193	0.378243	-3.46847	0.000523425	0.0413907
UGT1A3	116.713	-2.36677	0.399064	-3.42495	0.000614919	0.0460705
UCP2	471.653	-2.37328	0.396601	-3.46261	0.000534956	0.0417238
GALT	77.269	-2.37819	0.394962	-3.48943	0.000484045	0.0389515
C8A	508.759	-2.44298	0.310585	-4.646	3.38427e-06	0.000779868
AIM1L	100.635	-2.45424	0.419386	-3.46754	0.000525242	0.0413907
FOXRED1	451.507	-2.48324	0.3037	-4.88389	1.04015e-06	0.000268131
LOC101106395	990.799	-2.49486	0.41297	-3.61978	0.000294851	0.0268526
LOC101102123	56.2211	-2.53617	0.428693	-3.58337	0.000339186	0.0301677
LOC101104530	67.6144	-2.55895	0.430261	-3.62327	0.000290902	0.0266526
GCAT	215.655	-2.57126	0.462717	-3.39573	0.00068446	0.0498084
FAM213B	40.6062	-2.63979	0.480097	-3.41555	0.000636543	0.0472253
HAO1	226.319	-2.64429	0.433835	-3.79013	0.000150567	0.0160628
DHCR24	368.192	-2.65235	0.384608	-4.29618	1.73763e-05	0.00263635
BCO2	250.16	-2.694	0.393479	-4.30519	1.66845e-05	0.00256318
MCM2	168.634	-2.70969	0.385567	-4.43422	9.24049e-06	0.0016534
LOC101109035	226.637	-2.7115	0.377131	-4.53822	5.67307e-06	0.00116597
ACOX2	463.797	-2.72458	0.270146	-6.38389	1.72647e-10	1.54458e-07
MTHFD1	805.228	-2.73053	0.374674	-4.61876	3.86048e-06	0.000876328
MCM3	274.102	-2.75432	0.404501	-4.33699	1.44448e-05	0.00231254
FTCD	238.17	-2.772	0.380768	-4.65376	3.25937e-06	0.000762642
LOC101116729	391.559	-2.78851	0.517186	-3.45815	0.000543894	0.0419903
DCTPP1	63.2781	-2.82529	0.402074	-4.53969	5.6337e-06	0.00116597
CAT	5581.55	-2.82975	0.355246	-5.15066	2.59566e-07	8.22447e-05
PCYT2	448.912	-2.83123	0.273181	-6.70335	2.03694e-11	2.38307e-08
DHCR7	167.824	-2.83258	0.408908	-4.48165	7.40687e-06	0.00139075
MPV17L	95.8595	-2.85126	0.424334	-4.36274	1.28445e-05	0.00212339
CLDN1	28.6397	-2.89367	0.540646	-3.5026	0.000460742	0.037878
NR1I3	132.123	-2.91608	0.456331	-4.19887	2.68245e-05	0.00377754
BCO1	60.4981	-2.92129	0.495101	-3.8806	0.000104197	0.0117388
MCM5	229.969	-2.93222	0.436158	-4.43009	9.41932e-06	0.0016658
LOC101106610	171.06	-3.06985	0.49919	-4.14641	3.37727e-05	0.00462746
LOC101106291	280.538	-3.08327	0.59839	-3.48146	0.000498691	0.0397099
FBP1	1071.43	-3.09003	0.39492	-5.29228	1.20797e-07	4.37431e-05
SLC7A9	66.291	-3.09186	0.56719	-3.68811	0.000225924	0.0214754
FGGY	80.2217	-3.10433	0.491115	-4.28479	1.82908e-05	0.0027273
HPD	4400.6	-3.14091	0.316695	-6.76017	1.37832e-11	1.74691e-08
MCM4	227.894	-3.1499	0.476359	-4.51319	6.38604e-06	0.00127797
PDXP	73.3277	-3.18967	0.610521	-3.58656	0.000335075	0.0299774
AOC1	484.856	-3.2147	0.545956	-4.05656	4.98e-05	0.00652938
LOC101118990	696.774	-3.22162	0.443364	-5.01081	5.42001e-07	0.000149878
LOC101116298	570.592	-3.30123	0.439001	-5.24198	1.58861e-07	5.49116e-05
GOT1	437.07	-3.34301	0.410994	-5.70085	1.19211e-08	6.47528e-06
ST6GALNAC6	130.604	-3.39066	0.3683	-6.49108	8.52251e-11	8.10118e-08
ANXA9	56.7447	-3.3966	0.468014	-5.12078	3.04268e-07	9.25521e-05
QDPR	528.475	-3.48902	0.399438	-6.23132	4.62529e-10	3.70242e-07
SPRY3	74.2637	-3.5191	0.473237	-5.32312	1.02002e-07	3.78377e-05
CPPED1	44.2003	-3.55196	0.562681	-4.53537	5.7503e-06	0.00116608
SLC25A10	123.97	-3.57572	0.316601	-8.13554	4.10091e-16	2.07902e-12
PLIN5	90.7422	-3.60687	0.477747	-5.45659	4.85365e-08	1.99511e-05
PGLYRP2	157.41	-3.64261	0.406017	-6.50862	7.58443e-11	7.6901e-08
NXPH4	38.5305	-3.68198	0.631263	-4.24859	2.15116e-05	0.00308799
UGT1A1	82.8603	-3.70436	0.622453	-4.34469	1.39476e-05	0.00228095
PFKM	103.393	-3.77303	0.392502	-7.065	1.6061e-12	3.0534e-09
RAD51	24.6736	-3.84223	0.836799	-3.39655	0.000682413	0.0498084
ABCC11	61.1032	-3.87738	0.640183	-4.49462	6.96948e-06	0.00134176
GSTA1	310.573	-3.98934	0.533134	-5.60711	2.05729e-08	1.00933e-05
POLE	49.077	-4.26131	0.610998	-5.33768	9.41416e-08	3.67128e-05
RRM2	95.0183	-4.35967	0.913347	-3.67841	0.000234688	0.02217
KCNAB2	77.1764	-4.5942	0.909944	-3.94992	7.81782e-05	0.00936231
LOC101106065	68.1338	-4.67867	0.752592	-4.88799	1.01868e-06	0.000267123
LOC101106720	512.319	-4.7866	0.526697	-7.18934	6.51069e-13	1.41459e-09
NAT8B	19.8086	-4.94108	0.948984	-4.15294	3.28224e-05	0.00453815
HAO2	117.651	-6.21221	0.900392	-5.78883	7.08785e-09	3.99256e-06

## Sheet: Spleen - 2 dpi vs. Uninf.
Supplementary Table 3
Transcriptomic profiling reveals intense host-pathogen dispute compromising
homeostasis during acute Rift Valley fever virus infection
Erick Bermúdez-Méndez, Paolo Angelino, Lucien van Keulen, Sandra van de Water, Barry Rockx, Gorben P. Pijlman,
Angela Ciuffi, Jeroen Kortekaas, Paul J. Wichgers Schreur
Differentially expressed genes in liver and spleen of lambs upon RVFV infection.
Spleen - 2 dpi vs. Uninfected
Gene	baseMean	log2 Fold Change	lfcSE	stat	p value	padj
LOC101120775	773.062	10.5282	1.03227	9.23029	2.69912e-20	4.07445e-17
FCGR1A	37.1853	8.87757	1.17732	6.6911	2.21496e-11	8.1732e-09
APOBEC3Z1	15.0234	7.03271	1.19315	5.05611	4.27888e-07	7.03473e-05
LOC105609161	6.42151	6.89815	1.14285	5.1609	2.45763e-07	4.25094e-05
LOC105601930	913.782	6.85166	0.413141	14.1639	1.53352e-45	2.5464e-41
LOC101121199	6.165	6.7835	1.3551	4.26795	1.97275e-05	0.00188261
CRABP2	5.0857	6.31016	1.19644	4.43832	9.06648e-06	0.00095891
ZAN	23.1506	6.28267	1.2336	4.28233	1.84944e-05	0.0017959
LOC101105481	10.6197	6.19874	1.04859	4.95782	7.12892e-07	0.000109607
LBP	1569.45	6.06306	1.10907	4.56515	4.9914e-06	0.000580482
CXCL11	72.6527	5.61031	0.486983	9.46709	2.87761e-21	5.3092e-18
CLEC4E	18.8113	5.53633	1.10025	4.123	3.73972e-05	0.0032512
KIF5C	42.4011	5.51996	0.576115	7.84559	4.30939e-15	2.30831e-12
LOC106991529	32.5157	5.38628	0.543029	8.07743	6.61468e-16	3.78748e-13
LOC105607068	13.127	5.37283	1.12977	3.87055	0.000108588	0.00794321
C3H22orf23	9.47877	5.3693	1.05905	4.12567	3.6965e-05	0.00323055
LOC101119572	103.174	5.28015	0.774476	5.52651	3.26662e-08	6.69658e-06
LOC105607458	8.14261	5.2633	0.912213	4.67358	2.95998e-06	0.000378081
ISG15	5451.64	5.20559	0.447423	9.39959	5.47767e-21	9.09567e-18
IDO1	422.525	5.19038	0.504381	8.30797	9.73538e-17	7.69791e-14
LOC105606890	25.3636	5.12462	1.04243	3.95672	7.59847e-05	0.00600822
RSAD2	2529.31	5.03258	0.493425	8.17262	3.0176e-16	1.9272e-13
PTX3	53.583	4.9352	1.07017	3.67719	0.000235817	0.0152364
SOHLH1	5.00786	4.92235	1.16111	3.37811	0.000729862	0.0388441
SLC13A5	178.126	4.86432	0.80084	4.82533	1.39772e-06	0.000191811
CDKN1A	214.162	4.84843	0.347256	11.0824	1.5269e-28	8.45137e-25
C1H1orf162	146.192	4.81669	0.429272	8.89109	6.05102e-19	6.69848e-16
ADAMTS4	38.927	4.81446	0.59083	6.4561	1.07438e-10	3.43079e-08
LOC105606213	15.8654	4.81201	0.910697	4.18582	2.84141e-05	0.00257823
TTLL6	21.8215	4.80455	1.13761	3.34434	0.000824793	0.042799
OSM	12.6854	4.80179	0.845948	4.49411	6.986e-06	0.000758186
CDHR5	20.1691	4.70768	0.978315	3.78986	0.000150731	0.0104723
LOC101117184	2107.83	4.67548	0.766523	4.795	1.62675e-06	0.00021784
TNFRSF12A	232.558	4.60057	0.592922	6.07258	1.2587e-09	3.48346e-07
LOC105611406	5.76998	4.5803	0.831456	4.30606	1.66189e-05	0.00162328
CXCL10	767.497	4.57446	0.496678	7.19673	6.16738e-13	2.76782e-10
FOSL1	21.3555	4.52058	0.979477	3.59434	0.000325212	0.0200006
CHAC1	6.40746	4.47727	0.892032	3.89815	9.69321e-05	0.00731617
LOC101111266	22.7638	4.44932	0.727112	4.74387	2.09675e-06	0.000274146
IL3RA	18.0552	4.4232	0.660098	5.18589	2.14981e-07	3.75764e-05
TSGA10IP	8.24881	4.40423	0.75299	4.52094	6.15644e-06	0.000690728
LOC101120093	473.531	4.40382	0.328614	10.3581	3.84433e-25	1.59588e-21
BST-2B	1098.47	4.39743	0.346349	9.80926	1.02716e-22	2.43658e-19
SLCO4A1	68.8551	4.34624	0.501722	6.66952	2.56646e-11	9.06725e-09
IL18BP	1476.67	4.34551	0.340929	9.81294	9.9043e-23	2.43658e-19
ISG20	340.051	4.3324	0.457424	7.28515	3.2132e-13	1.56927e-10
NEFM	5.15743	4.33206	0.98698	3.37601	0.000735452	0.0390165
IFIT3	1747.03	4.29114	0.461583	7.13011	1.0029e-12	4.16329e-10
USP18	915.485	4.28134	0.274184	11.9677	5.24934e-33	4.35827e-29
LOC101102413	25100	4.26236	0.730191	4.46782	7.90208e-06	0.000852039
BST-2A	1573.78	4.21432	0.378157	8.49998	1.89618e-17	1.5743e-14
ZBP1	1039.15	4.19899	0.360583	8.87173	7.20201e-19	7.47434e-16
C3H12orf56	3.24978	4.17748	0.962626	3.30084	0.000963952	0.0482121
CTSL	68.4757	4.16099	0.654226	4.83164	1.3541e-06	0.000188948
LOC101102194	1554.42	4.15313	0.503715	6.25976	3.85582e-10	1.12326e-07
LOC101116754	6.69454	4.10861	0.81911	3.7951	0.000147582	0.0102967
DRAM1	579.678	4.10727	0.310042	10.0221	1.21892e-23	4.04804e-20
IFIT2	1662.07	4.09348	0.352118	8.78535	1.55884e-18	1.52262e-15
DDX58	788.819	4.04569	0.38214	7.97008	1.58577e-15	8.77722e-13
PLEKHA4	377.13	4.04341	0.356254	8.54281	1.30998e-17	1.20845e-14
TACSTD2	70.7204	4.03831	0.492134	6.17374	6.66921e-10	1.90935e-07
LOC101110486	5.13506	4.02906	0.913378	3.31632	0.000912101	0.0463163
EXOC3L4	117.147	4.00422	0.365157	8.22718	1.91665e-16	1.27304e-13
LOC443320	10.7346	3.99389	0.799965	3.74253	0.000182178	0.0122473
LOC106991709	179.062	3.94829	0.605998	4.86517	1.14356e-06	0.00016512
XDH	202.507	3.89882	0.555545	5.21797	1.80892e-07	3.22979e-05
IRF7	484.616	3.86575	0.34803	8.23419	1.80778e-16	1.25076e-13
MEFV	28.2208	3.83547	0.629642	4.50331	6.69045e-06	0.000730888
BCAS1	10.4247	3.8057	0.836909	3.35245	0.000800995	0.0416944
LOC101102014	78.3979	3.75296	0.602438	4.56969	4.88438e-06	0.000575214
DUSP15	157.682	3.73913	0.280952	9.74944	1.8548e-22	3.84988e-19
FSIP1	7.64263	3.72323	0.712314	3.82307	0.0001318	0.00945559
LOC105603269	90.5964	3.70564	0.65481	4.13195	3.59693e-05	0.00317697
NR4A3	18.4371	3.70104	0.48619	5.55552	2.76789e-08	5.74509e-06
LOC106991530	45.07	3.6956	0.583853	4.61691	3.89489e-06	0.000479072
LOC105606212	21.544	3.69448	0.707542	3.80822	0.00013997	0.0098483
EDARADD	3.99188	3.68585	0.79398	3.38277	0.000717599	0.0383142
LOC101110855	469.685	3.67847	0.448095	5.97746	2.26645e-09	5.70218e-07
IFI6	6946.45	3.66811	0.411537	6.48328	8.97469e-11	2.92205e-08
STAR	31.644	3.65848	0.763887	3.4802	0.000501036	0.0287879
LOC101108756	25.4692	3.64551	0.653737	4.04675	5.19346e-05	0.00431187
LOC101117600	39.0963	3.58285	0.628874	4.1071	4.00656e-05	0.00340115
TNIP3	7.74573	3.57556	0.650253	3.96085	7.46824e-05	0.0059335
C7H15orf48	55.1409	3.57398	0.593879	4.33418	1.46307e-05	0.00148136
LOC105603900	14.0256	3.55751	0.560264	4.56483	4.99903e-06	0.000580482
LOC101110341	6.39297	3.54548	0.768736	3.31126	0.000928779	0.0467796
LOC101112122	91.7204	3.53358	0.461129	5.49429	3.92277e-08	7.94361e-06
EPHB2	13.7126	3.53211	0.423338	5.9813	2.21367e-09	5.70218e-07
IFI44L	810.785	3.52852	0.306035	8.2622	1.43009e-16	1.07939e-13
RGS16	62.9122	3.52271	0.559503	4.50885	6.51805e-06	0.000719968
IL27	43.1201	3.50237	0.397271	6.2989	2.9976e-10	9.21761e-08
MX1	5359.24	3.48309	0.373097	6.65536	2.82604e-11	9.77633e-09
HERC6	424.028	3.48033	0.370274	6.69862	2.10396e-11	7.94007e-09
LOC106990155	6.19339	3.47587	0.66535	3.72116	0.000198309	0.0130155
PRRG4	47.0819	3.46261	0.561524	4.38559	1.15672e-05	0.00121565
UNC13C	14.2652	3.45806	0.529935	4.63842	3.51076e-06	0.000441637
SDC4	1116.98	3.43262	0.310802	7.82692	4.99982e-15	2.59444e-12
LOC101110181	173.855	3.3974	0.493241	4.8605	1.17092e-06	0.000167614
UBA7	725.336	3.39594	0.261337	9.16798	4.81956e-20	6.66906e-17
C15H11orf96	179.275	3.3924	0.331755	7.21133	5.54079e-13	2.62871e-10
ALPL	43.4233	3.38223	0.520813	4.57405	4.78375e-06	0.000567387
LOC101119773	244.448	3.37752	0.454374	5.23251	1.67221e-07	3.05132e-05
AQP9	794.849	3.36447	0.608365	3.8866	0.000101658	0.00746913
ATP10A	53.9296	3.35352	0.457436	5.14503	2.67472e-07	4.57874e-05
CCL19	126.771	3.34724	0.261849	8.96408	3.12871e-19	3.99632e-16
IL15RA	82.2078	3.34049	0.329129	7.11116	1.15072e-12	4.6604e-10
OAS2	650.967	3.32938	0.370165	6.29282	3.11759e-10	9.41229e-08
CMPK2	841.259	3.28744	0.342539	6.67789	2.42415e-11	8.75065e-09
SOCS3	63.3559	3.26165	0.470767	4.80417	1.55391e-06	0.000209778
IFI44	431.45	3.25498	0.38856	5.80344	6.49693e-09	1.51946e-06
TGM1	18.3472	3.25446	0.603575	3.73518	0.000187584	0.0124891
SERPINH1	1056.64	3.24555	0.331604	6.77177	1.27217e-11	4.91265e-09
FOXS1	233.967	3.21563	0.27203	8.14478	3.7996e-16	2.33676e-13
MDM4	19.168	3.20145	0.50984	4.31793	1.57502e-05	0.00157549
SPATS2L	525.088	3.19988	0.305654	7.19728	6.14261e-13	2.76782e-10
LAYN	205.677	3.19079	0.265603	8.24838	1.60562e-16	1.15919e-13
XAF1	474.026	3.17456	0.268417	8.10143	5.43177e-16	3.22123e-13
OAS1	2990.43	3.16802	0.303733	7.13792	9.47559e-13	4.03441e-10
GBP5	404.595	3.15688	0.253147	8.52025	1.59204e-17	1.39136e-14
GFPT2	64.4376	3.15614	0.36064	5.97865	2.24999e-09	5.70218e-07
PLSCR1	274.348	3.14463	0.39973	5.36521	8.08556e-08	1.6176e-05
BATF2	113.084	3.13365	0.380085	5.61361	1.98153e-08	4.16497e-06
GADD45G	24.1733	3.12167	0.506851	4.18598	2.8394e-05	0.00257823
MAFF	53.3387	3.12024	0.492107	4.3085	1.64368e-05	0.00161499
TREX1	171.651	3.11993	0.307548	6.89302	5.46202e-12	2.15945e-09
LOC101120395	247.935	3.11624	0.375458	5.63642	1.73623e-08	3.69617e-06
EIF2AK2	171.171	3.11507	0.330114	6.4071	1.48315e-10	4.64673e-08
TEAD4	30.0731	3.08083	0.551502	3.77303	0.000161277	0.0111121
LOC101111669	154.184	3.03801	0.496402	4.10556	4.03334e-05	0.00340115
TNFSF13B	56.9647	3.01481	0.513224	3.9258	8.64424e-05	0.00667617
CD274	67.9419	3.00754	0.409223	4.90573	9.30808e-07	0.000139244
BCL2L15	231.449	3.00442	0.306912	6.53092	6.5369e-11	2.1709e-08
C2	2515.49	3.00425	0.398494	5.02957	4.91588e-07	7.92506e-05
TEX14	39.9505	2.99519	0.318397	6.26638	3.69544e-10	1.09576e-07
PARP3	174.354	2.98438	0.439982	4.51013	6.4787e-06	0.000719968
LOC101112306	317.778	2.97937	0.426904	4.63657	3.54241e-06	0.000442269
LOC101104661	62.1364	2.96308	0.51356	3.82249	0.000132111	0.00945559
NFIL3	164.129	2.94417	0.334239	5.81672	6.00131e-09	1.4236e-06
CRYAB	576.121	2.90253	0.54169	3.51221	0.000444395	0.0262605
HBEGF	50.7783	2.89864	0.322454	5.88809	3.90685e-09	9.40191e-07
ASGR2	1890.31	2.88326	0.326275	5.77201	7.83319e-09	1.77415e-06
LOC101114535	83.3332	2.87651	0.499255	3.75862	0.000170856	0.0115799
RGS1	94.8163	2.85695	0.351817	5.27818	1.30474e-07	2.4638e-05
NQO1	41.5004	2.84688	0.449613	4.10772	3.99592e-05	0.00340115
LOC101119517	408.999	2.82433	0.345896	5.27421	1.33328e-07	2.48754e-05
CD14	257.654	2.82264	0.428051	4.25799	2.06277e-05	0.00195727
VWCE	422.762	2.8207	0.41633	4.3732	1.22438e-05	0.00127068
IL1A	20.9714	2.80948	0.513032	3.52703	0.000420251	0.0251017
PTGIR	10.9482	2.79601	0.523176	3.4329	0.000597172	0.033272
SOD2	1805.28	2.7916	0.358715	4.9945	5.89892e-07	9.24071e-05
PNPT1	333.817	2.77312	0.271092	6.54067	6.12442e-11	2.07543e-08
DHX58	615.166	2.76665	0.299398	5.90068	3.62016e-09	8.8401e-07
TOR3A	140.72	2.76088	0.297129	5.92631	3.09817e-09	7.67836e-07
RTP4	512.745	2.74142	0.301784	5.77044	7.9065e-09	1.77415e-06
TFPI2	110.622	2.70776	0.407865	4.18707	2.82583e-05	0.00257823
HERC5	176.094	2.68227	0.318729	5.27804	1.30572e-07	2.4638e-05
LOC101113728	14504.4	2.67627	0.2277	7.36173	1.81548e-13	9.13516e-11
MB21D1	38.9335	2.65947	0.500667	3.31453	0.000917984	0.0464729
OSMR	216.791	2.65868	0.231995	7.14966	8.69942e-13	3.80142e-10
PML	940.15	2.65093	0.271458	6.08171	1.18906e-09	3.34649e-07
LOC101114579	516.926	2.64805	0.399138	4.12901	3.6433e-05	0.0032009
LOC101118024	101.272	2.64381	0.420081	3.91307	9.11292e-05	0.00694128
HSPB8	267.565	2.64201	0.406851	4.03589	5.43952e-05	0.00448169
LOC101111915	97.0049	2.63509	0.46581	3.5102	0.000447763	0.0263656
LOC101121820	124.346	2.61616	0.388177	4.16348	3.13436e-05	0.0028133
IFIH1	620.036	2.61302	0.302599	5.33055	9.79157e-08	1.93558e-05
MARCKSL1	864.39	2.60124	0.352304	4.54506	5.49207e-06	0.000628937
LOC105613248	11.075	2.60078	0.471605	3.39433	0.00068797	0.0370901
OSGIN1	323.317	2.5947	0.423747	3.76332	0.000167669	0.0114574
SERPING1	8175.18	2.59365	0.264729	6.01994	1.7448e-09	4.67297e-07
RNF19B	232.253	2.58923	0.274364	5.7924	6.93893e-09	1.60029e-06
HSPA1A	802.465	2.58037	0.465242	3.39688	0.00068159	0.0369699
NUPR1	673.628	2.57725	0.397138	3.97154	7.14093e-05	0.00570072
GADD45B	104.072	2.55678	0.452868	3.43759	0.000586908	0.033036
SDC3	83.7672	2.54208	0.41439	3.72132	0.000198187	0.0130155
CDKN2AIP	198.305	2.53742	0.269199	5.71111	1.12242e-08	2.48503e-06
TRANK1	1111.44	2.53307	0.313603	4.88859	1.01563e-06	0.000149244
MICA	50.6691	2.53222	0.419684	3.6509	0.000261326	0.0164993
CBLN3	119.184	2.53085	0.351082	4.36039	1.2983e-05	0.0013226
PARM1	379.523	2.51089	0.251735	6.00191	1.95006e-09	5.1398e-07
DMXL2	19.8801	2.51022	0.444692	3.39611	0.000683514	0.0369699
IFIT5	363.679	2.50569	0.315552	4.7716	1.82772e-06	0.000242794
CMTR2	137.968	2.49295	0.335468	4.45037	8.57242e-06	0.000912468
ATXN3	166.639	2.48764	0.330007	4.5079	6.54713e-06	0.000719968
KCNE4	41.4105	2.44735	0.277198	5.22133	1.77638e-07	3.20617e-05
ARHGEF26	37.0697	2.44504	0.394623	3.66182	0.000250433	0.0159327
WARS	2432.01	2.42474	0.392092	3.6337	0.000279384	0.0175356
ATF3	139.876	2.42055	0.286699	4.95485	7.2386e-07	0.000110272
NAMPT	154.679	2.39463	0.327777	4.25483	2.09211e-05	0.00197384
LOC101112891	1264.44	2.39031	0.377447	3.68346	0.000230086	0.0149242
LOC101120455	211.692	2.37975	0.396961	3.4758	0.000509341	0.0291641
LOC105614852	19.7546	2.37159	0.380934	3.60061	0.000317469	0.0195969
IGSF8	128.993	2.33856	0.28949	4.62385	3.76684e-06	0.000466779
LOC101120875	183.016	2.3384	0.339427	3.94311	8.04301e-05	0.00625758
RNF213	1714.81	2.33812	0.295669	4.52572	6.01911e-06	0.000679913
C1H1orf109	55.5772	2.33368	0.289675	4.60405	4.1436e-06	0.000502222
TGM2	2234.58	2.32048	0.253232	5.21452	1.84291e-07	3.25548e-05
PLAUR	52.4984	2.30256	0.390794	3.3331	0.00085885	0.0441523
ATL3	282.488	2.29491	0.320891	4.03536	5.45198e-05	0.00448169
RNASEL	61.1365	2.27947	0.372063	3.43886	0.000584171	0.0329938
CREB3L1	79.9335	2.2696	0.358384	3.54258	0.000396236	0.0237527
PPA1	524.246	2.25921	0.3669	3.43201	0.000599116	0.033272
ZNFX1	1569.93	2.25473	0.311248	4.03127	5.54752e-05	0.00453776
NDRG1	58.112	2.24324	0.372529	3.33729	0.000845994	0.0436626
BACE2	204.132	2.23857	0.261439	4.7375	2.16376e-06	0.000280697
LOC105606856	73.2595	2.23854	0.32167	3.85033	0.000117959	0.00855331
TDRD7	169.35	2.23316	0.246048	5.01186	5.39067e-07	8.52496e-05
FAM111B	94.5239	2.22656	0.36033	3.404	0.000664061	0.0361532
LMNA	344.239	2.20593	0.281774	4.2798	1.87063e-05	0.00180592
LOC101107430	7040.82	2.20059	0.264284	4.54282	5.55077e-06	0.000631305
ATP8B4	35.1481	2.19019	0.340051	3.50003	0.000465211	0.0270099
DTX3L	321.925	2.17419	0.287283	4.08722	4.3657e-05	0.00366123
C18H14orf28	20.6637	2.1581	0.312722	3.70329	0.000212825	0.0138586
LOC101116157	1266	2.14034	0.260934	4.37021	1.24129e-05	0.00128022
EMILIN1	1378.08	2.13812	0.313765	3.62729	0.000286411	0.0178792
CD40	152.937	2.12773	0.335435	3.362	0.000773792	0.0404051
IER3	132.69	2.12054	0.312054	3.59087	0.000329579	0.0201943
LTBR	292.495	2.11964	0.243149	4.60475	4.12971e-06	0.000502222
MOB3C	116.573	2.11177	0.254881	4.36189	1.28942e-05	0.00132166
NMI	413.991	2.10996	0.208901	5.31333	1.07641e-07	2.07835e-05
CTSB	2932.07	2.10709	0.282721	3.91585	9.00874e-05	0.00689356
CXCL16	269.21	2.10633	0.228086	4.85049	1.23155e-06	0.000173305
PSMF1	763.028	2.08517	0.290596	3.7343	0.000188237	0.0124891
SLC2A1	72.3505	2.0687	0.297938	3.58699	0.000334512	0.0204212
DDIT3	185.375	2.06056	0.272031	3.89867	9.67216e-05	0.00731617
LGALS3BP	1551.29	2.01987	0.198421	5.13992	2.7486e-07	4.6572e-05
PARP9	265.51	2.01674	0.228233	4.45482	8.39619e-06	0.000899475
ICAM1	765.766	2.01459	0.292772	3.46546	0.000529325	0.0302043
DNAJA1	1021.43	2.01426	0.217683	4.65936	3.1719e-06	0.000402057
B3GALT2	33.0975	2.01393	0.252974	4.00802	6.12295e-05	0.00495959
DAXX	1080.04	2.01241	0.250158	4.04709	5.18581e-05	0.00431187
PARP14	821.873	2.0094	0.28688	3.51853	0.000433949	0.025827
JUNB	261.614	2.0038	0.280269	3.58155	0.000341557	0.0207368
LOC101121244	378.437	1.99922	0.203489	4.91041	9.08856e-07	0.000137196
TINAGL1	401.332	1.99887	0.256737	3.89062	9.99884e-05	0.00744532
LOC101117272	466.058	1.99523	0.218528	4.55424	5.25751e-06	0.000606256
SLC25A28	459.249	1.98742	0.173542	5.68982	1.27174e-08	2.74251e-06
EPSTI1	732.662	1.96511	0.263337	3.66493	0.000247409	0.0158009
STAT2	606.276	1.96038	0.23347	4.11352	3.89666e-05	0.00337
IFI35	837.05	1.9443	0.247898	3.8092	0.000139415	0.0098483
TMEM106A	119.467	1.94156	0.246542	3.81908	0.000133948	0.00954598
LOC101109643	538.943	1.90513	0.247282	3.66033	0.000251895	0.0159646
GTF2E1	136.186	1.88034	0.222935	3.94886	7.85254e-05	0.00617311
ATF4	1847.84	1.8702	0.200925	4.33098	1.4845e-05	0.00149394
SRXN1	207.128	1.84783	0.223102	3.8002	0.000144579	0.0101297
SBNO2	341.593	1.80191	0.222651	3.60166	0.00031619	0.0195908
TCIRG1	574.016	1.80095	0.211907	3.77975	0.000156984	0.0108613
THBS2	68.9061	1.78062	0.235765	3.31099	0.000929676	0.0467796
C5H19orf66	395.194	1.71735	0.209122	3.4303	0.000602915	0.0333713
PARP10	409.061	1.69737	0.204576	3.40886	0.000652342	0.0358754
ATP13A1	305.716	1.67777	0.20616	3.28758	0.00101052	0.0499395
SDCBP	701.491	1.66761	0.157277	4.24479	2.188e-05	0.00205264
PARP12	413.375	1.64872	0.19268	3.36682	0.000760415	0.0402124
XRN2	410.28	1.54605	0.16563	3.29681	0.000977906	0.0485986
PHF11	211.902	1.53462	0.162198	3.29607	0.00098046	0.0485986
RPS4X	1259.26	-1.72647	0.211591	-3.43337	0.000596121	0.033272
ESYT1	217.943	-1.74923	0.219899	-3.40715	0.000656444	0.0359372
FAM210B	215.235	-1.78671	0.218282	-3.60409	0.000313243	0.0194809
LOC101122329	102.729	-1.79986	0.230924	-3.46374	0.000532731	0.0302945
ADCY3	34.7807	-1.85883	0.239826	-3.58108	0.00034218	0.0207368
YPEL1	52.3908	-1.86105	0.245947	-3.50096	0.000463582	0.0270097
P2RX5	46.8721	-1.91855	0.276772	-3.31881	0.000904021	0.0460468
ACSF2	113.744	-1.92625	0.220159	-4.2072	2.58559e-05	0.0023852
DPT	113.338	-1.96948	0.293975	-3.29783	0.000974365	0.0485866
CDC42EP3	31.6528	-2.02021	0.301197	-3.38717	0.000706167	0.0378255
ADSSL1	46.7445	-2.02445	0.2972	-3.447	0.000566843	0.0321243
PDLIM3	156.761	-2.04166	0.27693	-3.76145	0.000168929	0.0114962
ACADSB	663.322	-2.16087	0.229802	-5.05161	4.38101e-07	7.13203e-05
LOC101104530	67.6144	-2.16446	0.283407	-4.10878	3.9776e-05	0.00340115
NAALADL1	24.9258	-2.18544	0.316877	-3.741	0.000183292	0.0122724
LOC101117785	2682.97	-2.20339	0.309132	-3.89282	9.90873e-05	0.007445
SOX12	32.5234	-2.21506	0.358367	-3.39055	0.000697533	0.0374839
TSPAN7	100.718	-2.21715	0.284483	-4.27846	1.88187e-05	0.00180627
ITGAD	168.465	-2.2201	0.318434	-3.83155	0.000127339	0.00919335
GRK4	181.384	-2.23999	0.263417	-4.70734	2.5097e-06	0.000323051
LRRC20	149.519	-2.25766	0.336852	-3.73357	0.000188785	0.0124891
AGO4	46.4919	-2.32454	0.270117	-4.90355	9.41177e-07	0.000139538
FCER2	51.8359	-2.3401	0.383466	-3.49469	0.000474607	0.0273641
ITGB5	386.191	-2.34051	0.310854	-4.31234	1.61533e-05	0.00160239
FOXO4	59.689	-2.35075	0.280321	-4.81859	1.44573e-06	0.000196773
TNXB	99.0592	-2.3986	0.381406	-3.66697	0.000245443	0.0157358
ST3GAL2	197.888	-2.40071	0.282138	-4.96461	6.88403e-07	0.000106831
TFR2	656.503	-2.40538	0.287781	-4.88348	1.04229e-06	0.000151818
MST1	487.748	-2.4193	0.334715	-4.24033	2.23191e-05	0.00208207
CNTNAP1	13.9823	-2.44365	0.411802	-3.50568	0.000455441	0.026723
MTURN	23.8355	-2.49299	0.443959	-3.36289	0.000771306	0.0404023
LOC105610309	91.9609	-2.49987	0.39843	-3.76445	0.000166916	0.0114531
GALNT16	35.9493	-2.57068	0.376921	-4.16712	3.08468e-05	0.00278376
LOC105615761	35.5183	-2.60422	0.409005	-3.92226	8.77211e-05	0.00674356
RAB37	13.236	-2.63406	0.423786	-3.85585	0.000115327	0.00839912
LGALS12	10.1361	-2.67957	0.397008	-4.23057	2.331e-05	0.00216236
FRZB	25.8368	-2.70865	0.426794	-4.00345	6.24241e-05	0.0050075
CD300LG	27.2381	-2.7114	0.486713	-3.51624	0.000437705	0.0259575
PYGM	34.7513	-2.72628	0.324462	-5.32045	1.03512e-07	2.02214e-05
GSTA1	310.573	-2.73164	0.45424	-3.81217	0.000137755	0.00977529
KLF11	88.079	-2.74948	0.289515	-6.04282	1.51445e-09	4.12253e-07
DNM1	16.2376	-2.76498	0.363261	-4.85872	1.1815e-06	0.000167682
FGFR4	68.7822	-2.76757	0.447714	-3.94798	7.88136e-05	0.00617311
STAC2	7.92554	-2.80097	0.528328	-3.40881	0.000652477	0.0358754
FBLN5	144.046	-2.8586	0.352678	-5.26997	1.36445e-07	2.51741e-05
PAMR1	65.6272	-2.86404	0.547195	-3.40654	0.000657929	0.0359372
MAP2K6	10.3175	-2.89294	0.509028	-3.71873	0.000200229	0.0130898
NLRC4	9.2641	-2.89962	0.542272	-3.50308	0.000459915	0.0268904
ULK2	177.466	-2.91829	0.377975	-5.07518	3.87137e-07	6.42841e-05
CNTN1	6.13466	-2.92288	0.578301	-3.32504	0.000884046	0.0453073
LOC101106291	280.538	-2.92628	0.580021	-3.32106	0.000896773	0.0458182
ALOX5	48.7581	-2.955	0.581229	-3.36356	0.000769432	0.0404023
DGKG	6.56536	-2.97627	0.501277	-3.94247	8.06458e-05	0.00625758
ZFR2	4.46756	-3.14188	0.612827	-3.49508	0.000473925	0.0273641
LOC101120969	14.4059	-3.22303	0.571762	-3.88803	0.000101061	0.00746913
FAM213B	40.6062	-3.2251	0.484952	-4.58829	4.469e-06	0.000533869
LOC101117342	10.4099	-3.24612	0.653913	-3.43488	0.000592806	0.0332552
HMCN2	27.6192	-3.29036	0.474248	-4.82945	1.36913e-06	0.000189454
PTPRD	12.2907	-3.30365	0.591958	-3.89158	9.95942e-05	0.00744532
EMCN	14.242	-3.32611	0.531357	-4.37768	1.19949e-05	0.00125268
SGCA	7.27193	-3.3777	0.517126	-4.59791	4.26743e-06	0.000513484
CDH7	4.744	-3.38243	0.594885	-4.00486	6.20546e-05	0.00500202
TBXA2R	9.91227	-3.51733	0.754356	-3.33706	0.000846693	0.0436626
ALDH1L2	6.96403	-3.69429	0.741562	-3.63327	0.000279852	0.0175356
ACTG2	160.669	-3.77311	0.552506	-5.01916	5.18985e-07	8.28629e-05
CHODL	12.6527	-3.79628	0.782434	-3.57382	0.000351813	0.0212431
LOC101121359	9.27382	-3.81048	0.849228	-3.30946	0.000934768	0.0468937
MYOM1	5.21517	-3.85092	0.694421	-4.10546	4.03509e-05	0.00340115
LOC101106131	8.34899	-3.86525	0.563477	-5.08495	3.6772e-07	6.16767e-05
ATP2A1	8.8089	-3.87767	0.714325	-4.02851	5.61306e-05	0.00456887
PROX2	3.42207	-4.11987	0.849667	-3.67187	0.000240782	0.0154968
TNFRSF19	6.02571	-4.44107	0.827953	-4.15611	3.23707e-05	0.00288897
HMGB3	7.87343	-4.66435	1.02579	-3.57222	0.000353962	0.0212954
KNG1	1570.47	-4.7085	0.954167	-3.88663	0.000101644	0.00746913
PHF7	6.44887	-5.01459	0.931127	-4.31154	1.62121e-05	0.00160239
GABRG1	11.2814	-5.15988	0.875662	-4.75055	2.0286e-06	0.000267341
LOC105610257	7.64655	-5.21272	0.738422	-5.70503	1.16321e-08	2.54146e-06
PLIN4	2.34516	-5.25276	1.26351	-3.36584	0.000763123	0.0402275
NLRP13	2.86371	-5.55263	1.21359	-3.75138	0.000175863	0.0118707
SERPINA6	47.2434	-5.84369	1.16576	-4.15496	3.25346e-05	0.00288897
RHCG	33.2163	-6.22716	0.587749	-8.89351	5.92079e-19	6.69848e-16

## Sheet: Spleen - 4 dpi vs. Uninf.
Supplementary Table 3
Transcriptomic profiling reveals intense host-pathogen dispute compromising
homeostasis during acute Rift Valley fever virus infection
Erick Bermúdez-Méndez, Paolo Angelino, Lucien van Keulen, Sandra van de Water, Barry Rockx, Gorben P. Pijlman,
Angela Ciuffi, Jeroen Kortekaas, Paul J. Wichgers Schreur
Differentially expressed genes in liver and spleen of lambs upon RVFV infection.
Spleen - 4 dpi vs. Uninfected
Gene	baseMean	log2 Fold Change	lfcSE	stat	p value	padj
LOC101120775	773.062	9.42009	1.03236	8.15615	3.45866e-16	6.87711e-13
LOC105601930	913.782	6.78649	0.41319	14.0045	1.46401e-44	2.3288e-40
FCGR1A	37.1853	6.49786	1.18224	4.65039	3.31308e-06	0.000752874
CLEC4E	18.8113	5.5904	1.10029	4.17199	3.01949e-05	0.0036947
C1H1orf162	146.192	5.34279	0.428917	10.125	4.27935e-24	3.40358e-20
LOC101122683	10.3325	5.31799	1.24132	3.47856	0.000504119	0.0316958
LOC105604171	277.139	4.79585	1.11331	3.40951	0.000650802	0.0384682
FAM71F1	12.8189	4.76171	0.746746	5.03748	4.71711e-07	0.000154722
SLC13A5	178.126	4.64059	0.802207	4.53822	5.67315e-06	0.00112804
CYP1A1	370.526	4.53845	1.07241	3.29954	0.000968447	0.0492175
CRYAB	576.121	4.47226	0.539483	6.43626	1.2245e-10	9.73904e-08
S100A9	111.678	4.45242	0.812859	4.24725	2.1641e-05	0.00286869
LOC443320	10.7346	4.43101	0.797757	4.30081	1.70171e-05	0.00246083
F2RL3	6.92085	4.42442	0.88233	3.88111	0.000103983	0.00966713
LOC101108756	25.4692	4.27513	0.650407	5.0355	4.76605e-07	0.000154722
S100A8	87.5934	4.27401	0.790493	4.14173	3.44693e-05	0.00403164
ISG15	5451.64	4.23752	0.447478	7.23504	4.65408e-13	6.55696e-10
LOC443162	14.435	4.09035	0.79749	3.87509	0.000106586	0.00974405
CDKN1A	214.162	4.05547	0.348797	8.76003	1.95202e-18	5.21831e-15
LOC101121216	2267.54	4.05162	0.869858	3.50818	0.000451186	0.0290567
BPI	16.8994	3.95059	0.719271	4.1022	4.0924e-05	0.00459541
LOC101103771	87.8173	3.90305	0.645743	4.49567	6.93499e-06	0.00129782
CHI3L1	530.048	3.85206	0.723341	3.9429	8.05019e-05	0.0080034
RETN	33.5425	3.85115	0.554172	5.14488	2.67693e-07	9.90277e-05
GPNMB	93.0148	3.792	0.640365	4.36001	1.30057e-05	0.00211104
S100A1	8.14817	3.74615	0.652237	4.21036	2.54965e-05	0.00324459
LOC101102413	25100	3.70089	0.730606	3.69678	0.000218348	0.0166984
C15H11orf96	179.275	3.64456	0.331512	7.97725	1.49628e-15	2.64459e-12
LOC101109397	493.078	3.61715	0.333457	7.84854	4.20901e-15	6.69527e-12
C7H15orf48	55.1409	3.57094	0.594363	4.32554	1.52157e-05	0.00226786
TNFRSF12A	232.558	3.56661	0.596103	4.30565	1.66498e-05	0.0024298
BST-2A	1573.78	3.51438	0.378252	6.64736	2.98395e-11	2.50645e-08
IL18BP	1476.67	3.46665	0.341322	7.22676	4.94647e-13	6.55696e-10
CA4	18.6288	3.42263	0.546781	4.43072	9.3917e-06	0.00169766
LOC101120455	211.692	3.30431	0.392339	5.87327	4.27279e-09	2.61413e-06
CSTB	111.979	3.25355	0.597598	3.77101	0.000162588	0.0139799
ENO2	11.7731	3.24493	0.513659	4.37046	1.23983e-05	0.00205437
CTSL	68.4757	3.22798	0.656757	3.3924	0.000692844	0.0402229
IFI6	6946.45	3.21569	0.411565	5.38356	7.30267e-08	3.52011e-05
SLC38A5	44.8585	3.12145	0.480525	4.41486	1.01075e-05	0.00178645
LOC101113728	14504.4	3.10885	0.227655	9.26337	1.98083e-20	7.87725e-17
KIF5C	42.4011	3.09791	0.585186	3.58503	0.000337039	0.0230098
TNFRSF13B	103.372	3.054	0.285356	7.19802	6.10927e-13	7.4754e-10
BST-2B	1098.47	2.98736	0.346836	5.72998	1.00445e-08	5.70634e-06
ISG20	340.051	2.87266	0.458637	4.0831	4.44394e-05	0.00487515
GPX3	2124.94	2.87088	0.440996	4.24239	2.21151e-05	0.00287257
TREX1	171.651	2.83146	0.308241	5.94166	2.82156e-09	1.87011e-06
NUPR1	673.628	2.78599	0.397099	4.49759	6.87295e-06	0.00129782
ALPL	43.4233	2.78341	0.52475	3.3986	0.000677328	0.0394869
PHGDH	608.432	2.77683	0.417976	4.25104	2.12782e-05	0.00286762
LOC101120093	473.531	2.77164	0.329687	5.37371	7.71339e-08	3.60873e-05
CTSB	2932.07	2.71308	0.282672	6.06031	1.35862e-09	9.82344e-07
POLR3H	84.171	2.66347	0.340018	4.89231	9.96578e-07	0.000293566
LOC101111915	97.0049	2.64713	0.466152	3.53347	0.000410142	0.0269879
MCEMP1	32.3201	2.61529	0.473886	3.40861	0.000652947	0.0384682
IFIT3	1747.03	2.61055	0.461827	3.48734	0.000487847	0.0310407
TMEM176A	85.6301	2.59971	0.355169	4.50409	6.66566e-06	0.00127748
SERPINH1	1056.64	2.59644	0.331745	4.81226	1.49231e-06	0.00038915
OAS1	2990.43	2.58079	0.303802	5.20336	1.95717e-07	7.49049e-05
ADM5	40.733	2.57786	0.356447	4.42665	9.57089e-06	0.00171061
SDC4	1116.98	2.5735	0.311311	5.05444	4.31659e-07	0.00014927
GPC1	33.8197	2.57054	0.435586	3.60559	0.000311448	0.0223162
CCND2	238.519	2.5684	0.295318	5.31089	1.09091e-07	4.73021e-05
CAPG	187.585	2.56094	0.425143	3.67157	0.000241065	0.0180636
SLC1A5	202.917	2.55854	0.317863	4.90317	9.4304e-07	0.000283037
IRF7	484.616	2.52209	0.348747	4.36445	1.27441e-05	0.0020899
FBXO6	124.351	2.4994	0.317242	4.72635	2.28596e-06	0.000550952
ID1	159.217	2.47695	0.411712	3.58733	0.000334076	0.023005
FABP5	88.7739	2.46599	0.413898	3.54192	0.000397225	0.0264379
XAF1	474.026	2.41943	0.268943	5.27778	1.30755e-07	5.33905e-05
IFITM5	237.087	2.39739	0.417102	3.35023	0.000807433	0.0439277
LOC101116157	1266	2.38212	0.260318	5.30934	1.10026e-07	4.73021e-05
MMP14	114.323	2.36626	0.36566	3.73642	0.000186656	0.0149118
GRN	1249.81	2.35375	0.318068	4.25617	2.0796e-05	0.00286265
PDXK	217.568	2.35058	0.255909	5.27758	1.309e-07	5.33905e-05
MX1	5359.24	2.34409	0.373147	3.60203	0.000315742	0.0225224
ANXA2	1461.05	2.28587	0.296437	4.33775	1.43951e-05	0.00224492
CTSZ	2520.71	2.28585	0.310197	4.14525	3.39438e-05	0.00402944
GTF3A	83.6048	2.28212	0.217317	5.89977	3.64e-09	2.31606e-06
LOC101118999	100.431	2.26501	0.37223	3.39845	0.000677684	0.0394869
NPM3	71.2379	2.25409	0.322783	3.88524	0.00010223	0.00956573
PLEKHA4	377.13	2.2436	0.358417	3.46971	0.000521017	0.0322483
UBE2S	343.027	2.24258	0.331183	3.75193	0.000175479	0.0146144
PPP1R14B	126.53	2.19343	0.298529	3.9977	6.39597e-05	0.00664972
SLC39A3	96.2274	2.18634	0.246885	4.80522	1.54579e-06	0.000396595
USP18	915.485	2.18139	0.275658	4.28571	1.82155e-05	0.0026104
FTL	7145.24	2.17679	0.287044	4.09968	4.13728e-05	0.00460222
MRTO4	43.7966	2.17426	0.297308	3.94966	7.82627e-05	0.00782972
FKBP4	806.362	2.16845	0.304503	3.83724	0.000124423	0.0111191
JOSD2	43.8115	2.16427	0.334225	3.48349	0.000494923	0.031241
PSMF1	763.028	2.13648	0.290601	3.91081	9.19877e-05	0.00870981
SERPING1	8175.18	2.12691	0.26482	4.2554	2.08678e-05	0.00286265
IFRD2	153.263	2.11363	0.284431	3.91527	9.03013e-05	0.00870559
DRAM1	579.678	2.10397	0.312131	3.53689	0.000404871	0.0268345
LGALS3	246.044	2.09692	0.283635	3.86736	0.000110019	0.0100004
OXLD1	68.4599	2.09276	0.29445	3.7112	0.000206281	0.0159287
GRWD1	108.929	2.05488	0.26791	3.93742	8.23624e-05	0.0081375
NTMT1	49.7543	2.05346	0.318816	3.30428	0.000952212	0.0487037
SLC3A2	469.529	2.0275	0.18611	5.52089	3.3728e-08	1.73068e-05
FADD	96.7215	2.02022	0.308677	3.30513	0.000949331	0.0487037
APOE	19287.6	2.01746	0.303727	3.34991	0.000808385	0.0439277
SLC29A1	407.667	2.00651	0.256888	3.91808	8.92563e-05	0.00866012
IGFBP4	2150.53	1.99801	0.238783	4.17956	2.9208e-05	0.00365836
YIF1B	64.8947	1.99583	0.220365	4.51903	6.21237e-06	0.00122
MRPL18	173.154	1.98529	0.272867	3.61087	0.000305171	0.0219654
ATF4	1847.84	1.97509	0.200916	4.8532	1.21487e-06	0.000339034
LGALS3BP	1551.29	1.96833	0.19848	4.87871	1.06783e-06	0.000308837
PHB	985.182	1.95941	0.213934	4.48461	7.3048e-06	0.00135113
STIP1	682.199	1.9468	0.223199	4.24196	2.21571e-05	0.00287257
HSP90AB1	4881.69	1.94071	0.285468	3.29533	0.000983069	0.0496434
DDOST	1125.93	1.91871	0.200853	4.57407	4.78351e-06	0.000969128
LOC101110095	564.75	1.91791	0.24186	3.79521	0.000147518	0.0128228
PRDX1	528.802	1.9148	0.245675	3.7236	0.000196406	0.0153148
NCLN	265.552	1.91129	0.275003	3.31373	0.000920605	0.0481637
TOMM40	218.118	1.90617	0.206149	4.39569	1.10423e-05	0.00188871
DPP3	295.014	1.90528	0.197662	4.57996	4.65061e-06	0.000960744
MTFP1	82.5909	1.90136	0.246998	3.64925	0.000263012	0.0192798
CHID1	290.386	1.88816	0.265117	3.35008	0.000807881	0.0439277
ATP6V0C	126.84	1.88711	0.237661	3.73267	0.000189463	0.0149198
EXOSC4	94.1298	1.88137	0.245839	3.58513	0.000336904	0.0230098
BACE2	204.132	1.87682	0.26237	3.3419	0.000832061	0.0445643
RAB8A	212.176	1.86023	0.232687	3.69693	0.00021822	0.0166984
B4GALT3	173.812	1.85731	0.228292	3.75529	0.000173138	0.0144953
ECSIT	91.2236	1.84433	0.206166	4.09538	4.21478e-05	0.00465587
CCT5	613.505	1.84255	0.164147	5.1329	2.85319e-07	0.000103149
LOC101122286	152.929	1.83654	0.201913	4.14308	3.42668e-05	0.00403164
PRMT5	234.785	1.82701	0.161406	5.12381	2.99428e-07	0.000105844
LPCAT3	173.707	1.81955	0.219458	3.73443	0.000188141	0.0149118
MON1A	82.164	1.80208	0.242033	3.31395	0.000919886	0.0481637
PIGT	99.8286	1.79618	0.235649	3.37865	0.000728419	0.0412348
MOGS	329.644	1.79311	0.22227	3.56822	0.000359408	0.0241908
FAM96B	134.585	1.78895	0.235532	3.34965	0.00080913	0.0439277
RUVBL1	305.527	1.75935	0.223288	3.40077	0.000671965	0.0394426
RPN1	1142.02	1.75143	0.221737	3.38883	0.000701923	0.0405301
EMG1	254.626	1.73534	0.218636	3.3633	0.000770168	0.0425687
MDH2	632.366	1.72328	0.205964	3.51168	0.000445282	0.0288686
PSMD3	383.753	1.69374	0.206522	3.35914	0.000781854	0.0430344
TMEM208	192.366	1.68667	0.204044	3.36529	0.000764633	0.042528
CCT7	934.603	1.64903	0.191935	3.38149	0.000720951	0.0409578
MROH1	189.36	-1.65547	0.170118	-3.85304	0.000116658	0.0105436
MACF1	448.845	-1.71672	0.212272	-3.37643	0.000734343	0.0414226
LOC101113020	235.166	-1.71933	0.212608	-3.38337	0.000716028	0.0408239
D2HGDH	175.525	-1.81281	0.224973	-3.61291	0.000302778	0.0218922
ANKRD10	108.664	-1.81505	0.228479	-3.56727	0.000360716	0.0241908
DOCK11	45.2476	-1.88239	0.24742	-3.56638	0.000361941	0.0241908
LOC101112585	57.9716	-1.9112	0.274814	-3.31572	0.000914081	0.0481466
CROCC	87.5107	-1.91321	0.267597	-3.41265	0.00064334	0.0383281
TPM1	649.546	-1.91701	0.267562	-3.42726	0.0006097	0.0367367
ZNF34	182.224	-1.92244	0.266041	-3.46729	0.000525739	0.0322893
XPC	1020.31	-1.96262	0.277198	-3.4727	0.000515253	0.0320162
APPL2	59.1975	-1.97035	0.291878	-3.32449	0.000885806	0.0469684
LOC105611838	40.6501	-1.98698	0.28631	-3.44726	0.000566307	0.0346471
DCUN1D4	94.5846	-1.99521	0.294078	-3.38416	0.000713953	0.0408239
LOC105609908	78.7633	-2.03294	0.237043	-4.35762	1.31484e-05	0.00211265
DPP8	114.353	-2.03724	0.311564	-3.32916	0.000871085	0.0464741
BZRAP1	43.3239	-2.08581	0.264727	-4.10164	4.10227e-05	0.00459541
LOC105603519	48.3711	-2.12153	0.327064	-3.42907	0.000605647	0.0366313
MYO9A	134.103	-2.13959	0.288062	-3.95607	7.61926e-05	0.00770318
LOC106991952	35.6717	-2.14365	0.298539	-3.83081	0.00012772	0.01135
FRY	49.2883	-2.15897	0.349841	-3.31285	0.000923489	0.0481637
HAUS5	148.119	-2.16627	0.304721	-3.82735	0.00012953	0.0114469
LRBA	67.3987	-2.18182	0.272244	-4.34106	1.418e-05	0.00223723
SLC25A36	96.9297	-2.22595	0.37176	-3.29768	0.000974883	0.0493868
CDC42BPA	76.4161	-2.24474	0.31073	-4.00586	6.17928e-05	0.00646669
LOC101103343	545.313	-2.25414	0.305579	-4.10414	4.05825e-05	0.00459541
TNXB	99.0592	-2.28678	0.38127	-3.37498	0.000738224	0.0414944
GABBR1	61.7069	-2.28796	0.344872	-3.73461	0.000188005	0.0149118
CLK1	372.957	-2.30516	0.363593	-3.58963	0.000331143	0.023005
LOC105604729	60.621	-2.30619	0.37578	-3.47595	0.000509048	0.031782
ZBED5	41.6806	-2.32201	0.367706	-3.59529	0.000324027	0.022908
SORBS1	120.991	-2.34711	0.301821	-4.46326	8.07219e-06	0.00147591
LOC105604160	23.2879	-2.36402	0.363697	-3.75042	0.000176537	0.0146259
MYLK	632.514	-2.37145	0.263053	-5.21358	1.85228e-07	7.36605e-05
RDH5	22.4025	-2.37975	0.391683	-3.52262	0.000427309	0.0279721
DCBLD2	92.7001	-2.38331	0.300933	-4.59674	4.2916e-06	0.000899511
FBXL2	17.8855	-2.38714	0.363801	-3.8129	0.000137346	0.0120705
LOC105615222	24.8961	-2.40809	0.418686	-3.3631	0.000770716	0.0425687
SLC5A11	14.3706	-2.41259	0.371842	-3.79888	0.00014535	0.0127037
LOC101122274	40.8893	-2.45239	0.4064	-3.5738	0.000351838	0.0238157
MST1	487.748	-2.46246	0.350492	-4.1726	3.01137e-05	0.0036947
REC8	69.5796	-2.47038	0.314983	-4.66814	3.03938e-06	0.000700686
LOC105607811	31.6472	-2.47065	0.434035	-3.38832	0.000703232	0.0405301
CFD	2224.44	-2.47422	0.440656	-3.3455	0.000821337	0.0442882
LOC105605528	25.3634	-2.4802	0.360194	-4.10946	3.96583e-05	0.00453845
MSS51	37.8785	-2.48255	0.33709	-4.3981	1.09204e-05	0.00188816
CDH2	239.323	-2.48921	0.348386	-4.27459	1.91489e-05	0.00271966
PGBD1	18.6275	-2.50667	0.378691	-3.97863	6.93134e-05	0.00711334
CXCL12	855.694	-2.5187	0.376906	-4.02938	5.59243e-05	0.00602306
HERC3	80.9816	-2.52102	0.346887	-4.38478	1.16102e-05	0.00196472
COL27A1	209.032	-2.53907	0.362202	-4.24921	2.14526e-05	0.00286762
GLUL	1141.37	-2.5421	0.337236	-4.57278	4.81304e-06	0.000969128
DGKE	22.7945	-2.54857	0.412254	-3.75635	0.000172408	0.0144953
LENG8	297.703	-2.55292	0.312193	-4.97423	6.55089e-07	0.000204323
FBXO40	11.8566	-2.55553	0.41639	-3.73576	0.000187146	0.0149118
PRSS53	137.581	-2.55733	0.414248	-3.75942	0.000170306	0.0144099
LOC105607326	22.7331	-2.57326	0.359304	-4.37864	1.19425e-05	0.00199968
LRRC16A	30.5311	-2.59454	0.336841	-4.7338	2.20353e-06	0.000539254
CD28	13.2495	-2.59696	0.427478	-3.73577	0.000187144	0.0149118
LOC105612255	47.1688	-2.60877	0.448185	-3.58952	0.000331289	0.023005
PCED1A	64.822	-2.62023	0.291091	-5.56609	2.60526e-08	1.42903e-05
REM2	17.0297	-2.62049	0.385218	-4.20669	2.59138e-05	0.00327152
STARD9	23.0416	-2.63248	0.463867	-3.51928	0.000432717	0.02821
ADAM33	21.871	-2.63671	0.466169	-3.51099	0.000446449	0.0288686
TNFRSF25	18.3923	-2.63933	0.439408	-3.73077	0.000190898	0.0149587
LOC105616660	8.68786	-2.65176	0.423554	-3.89976	9.62882e-05	0.00906306
LOC101112563	44.6164	-2.65794	0.388475	-4.26781	1.97397e-05	0.00277876
ACSS3	232.784	-2.6639	0.392299	-4.24141	2.2212e-05	0.00287257
SAP25	92.0499	-2.67449	0.243673	-6.87186	6.33679e-12	6.71996e-09
RBM3	210.467	-2.67709	0.314025	-5.34063	9.26226e-08	4.20956e-05
DMD	64.5135	-2.68459	0.418128	-4.0289	5.6039e-05	0.00602306
LOC105610309	91.9609	-2.68998	0.409979	-4.12212	3.75401e-05	0.00435061
LOC106991149	10.0048	-2.69403	0.432936	-3.91289	9.11997e-05	0.00870981
LTBP1	70.461	-2.69761	0.363085	-4.67553	2.93191e-06	0.00068585
LTBP4	163.179	-2.7326	0.442215	-3.918	8.92852e-05	0.00866012
GCNT4	12.2408	-2.7685	0.522576	-3.3842	0.000713855	0.0408239
HTR6	6.31105	-2.79578	0.513457	-3.49744	0.000469748	0.0301301
GPC3	337.355	-2.80577	0.536075	-3.36851	0.000755764	0.0423308
GTL2	468.255	-2.81158	0.390098	-4.6439	3.41899e-06	0.000764617
GATM	955.102	-2.83083	0.466654	-3.92333	8.73352e-05	0.00857556
EBF4	10.8928	-2.83415	0.431523	-4.2504	2.13385e-05	0.00286762
TMOD4	32.9861	-2.84587	0.392802	-4.69924	2.61134e-06	0.000619979
LOC105610135	8.68544	-2.85269	0.50756	-3.65019	0.00026205	0.0192798
LOC105607264	10.4868	-2.86697	0.431876	-4.32292	1.53976e-05	0.00226786
CCDC62	10.3417	-2.88371	0.559714	-3.36548	0.000764106	0.042528
LOC101121646	21.9315	-2.91824	0.425552	-4.50766	6.55452e-06	0.0012715
ABCC5	190.148	-2.92531	0.418579	-4.59963	4.23243e-06	0.000899511
LOC101111719	46.7046	-2.95826	0.487702	-4.01528	5.93752e-05	0.00630645
ARHGAP33	11.3995	-2.95938	0.545402	-3.59254	0.000327468	0.023005
CD300LG	27.2381	-2.98192	0.493641	-4.01491	5.94686e-05	0.00630645
AFMID	109.495	-3.00663	0.544784	-3.68335	0.000230187	0.0175195
LOC101103096	51.469	-3.00736	0.336623	-5.96323	2.47305e-09	1.71039e-06
ADAMTS13	55.375	-3.01488	0.533412	-3.77735	0.000158507	0.0137031
LOC105616533	7.05312	-3.03301	0.595102	-3.41625	0.000634909	0.0381113
COL7A1	12.5956	-3.03634	0.48979	-4.15758	3.21633e-05	0.00387592
LOC105606759	14.7621	-3.04949	0.420947	-4.86875	1.12304e-06	0.000319003
GRIP2	10.0679	-3.05207	0.61852	-3.3177	0.000907609	0.0479646
ACTG2	160.669	-3.07073	0.550629	-3.76066	0.000169465	0.0144099
EDNRB	94.9711	-3.08815	0.538209	-3.8798	0.000104541	0.00966713
AMT	192.719	-3.0943	0.214227	-9.77605	1.42675e-22	7.56511e-19
GABBR2	13.7164	-3.10779	0.637224	-3.30777	0.000940418	0.0486533
CCDC154	16.5392	-3.11412	0.480389	-4.40085	1.07829e-05	0.00188488
PYROXD2	23.5451	-3.11775	0.489853	-4.32324	1.53753e-05	0.00226786
LOC106991178	9.77852	-3.12122	0.600371	-3.53319	0.000410579	0.0269879
DDAH1	41.2644	-3.12447	0.530205	-4.00689	6.15227e-05	0.00646669
LGALS12	10.1361	-3.1368	0.427097	-5.00308	5.64204e-07	0.000179496
COL4A4	8.13122	-3.14595	0.628397	-3.41495	0.000637937	0.0381491
IZUMO4	12.3135	-3.15339	0.587415	-3.66588	0.000246491	0.0182369
CNTNAP1	13.9823	-3.16225	0.44685	-4.83888	1.30572e-06	0.000352036
PNMA2	8.00132	-3.17148	0.579521	-3.74702	0.000178949	0.0146729
VAMP1	30.9079	-3.17292	0.355602	-6.11053	9.93023e-10	7.52191e-07
MYH11	1493.52	-3.18524	0.318962	-6.85111	7.32782e-12	7.28523e-09
LOC105609117	20.3754	-3.1993	0.599677	-3.66747	0.000244958	0.0182082
NLRC4	9.2641	-3.20289	0.5723	-3.84918	0.000118512	0.0106507
NEB	12.7016	-3.21213	0.556336	-3.97625	7.001e-05	0.00713877
RYR1	7.56035	-3.22299	0.573168	-3.87842	0.000105137	0.00966713
SLC1A3	14.4818	-3.22737	0.605084	-3.68109	0.000232242	0.0175716
LOC101110287	23.2069	-3.29372	0.529674	-4.33045	1.48806e-05	0.00226786
ICOS	14.4889	-3.34192	0.507069	-4.61855	3.86433e-06	0.000842053
EDA	5.66159	-3.3446	0.676197	-3.46734	0.000525644	0.0322893
LOC105604599	11.0034	-3.36106	0.635183	-3.71714	0.000201491	0.0156347
LGALS4	74.3656	-3.38322	0.588862	-4.04716	5.18418e-05	0.00564827
HMCN2	27.6192	-3.42192	0.480033	-5.04532	4.52766e-07	0.000153237
ACE2	11.2444	-3.46716	0.660595	-3.73475	0.000187902	0.0149118
KEL	21.2382	-3.56148	0.601949	-4.25531	2.08755e-05	0.00286265
KCNMB3	24.593	-3.56845	0.446943	-5.74672	9.09905e-09	5.36069e-06
RELN	49.7643	-3.57725	0.711808	-3.62071	0.000293795	0.0214376
PAMR1	65.6272	-3.67925	0.553614	-4.83956	1.30129e-06	0.000352036
KIFC2	31.0769	-3.6996	0.399257	-6.76156	1.36518e-11	1.27741e-08
LOC101105560	67.6755	-3.70201	0.678191	-3.98415	6.77226e-05	0.00699522
ATP8B3	9.5679	-3.70418	0.718184	-3.7653	0.000166351	0.0142266
FAM221B	4.96531	-3.77122	0.769866	-3.59961	0.000318692	0.0226314
LOC105602314	5.52822	-3.79087	0.713627	-3.91083	9.198e-05	0.00870981
LEPR	27.2067	-3.90282	0.877705	-3.30728	0.000942051	0.0486533
COL15A1	44.8875	-3.94196	0.529651	-5.55451	2.78386e-08	1.47609e-05
LOC105612943	6.27948	-3.95598	0.708454	-4.17244	3.0136e-05	0.0036947
COL21A1	22.0785	-3.95664	0.867093	-3.40983	0.000650034	0.0384682
LOC105616812	6.9704	-3.9619	0.616867	-4.80151	1.57472e-06	0.000397604
LOC101117342	10.4099	-3.98986	0.690378	-4.33075	1.48601e-05	0.00226786
CFH	607.773	-4.06864	0.929746	-3.30051	0.000965084	0.0492038
LOC105609383	6.63744	-4.12411	0.864092	-3.61548	0.000299788	0.021775
FREM1	9.72617	-4.13603	0.839847	-3.73405	0.000188424	0.0149118
AKAP5	65.8945	-4.13687	0.442196	-7.09385	1.30434e-12	1.48201e-09
MPP3	19.0261	-4.14741	0.583962	-5.38976	7.05523e-08	3.50711e-05
CDKL4	5.45542	-4.17319	0.884073	-3.58928	0.000331589	0.023005
COL4A5	20.3217	-4.18901	0.661523	-4.82071	1.43047e-06	0.000379241
CD5L	201.938	-4.23247	0.862427	-3.74812	0.000178168	0.0146729
COL4A6	11.3828	-4.25539	0.752999	-4.32324	1.53754e-05	0.00226786
RBFOX1	6.58801	-4.33678	1.00848	-3.30872	0.000937234	0.0486533
PROX2	3.42207	-4.3752	0.940571	-3.58845	0.000332647	0.023005
ULK2	177.466	-4.38855	0.386861	-8.75909	1.96831e-18	5.21831e-15
MYOM1	5.21517	-4.47563	0.800713	-4.34067	1.42051e-05	0.00223723
ALDH1L2	6.96403	-4.64306	0.877442	-4.1519	3.29721e-05	0.00394351
RSPO3	27.0639	-4.66825	1.06967	-3.42934	0.000605061	0.0366313
PLPPR3	4.42216	-4.75962	1.12433	-3.34386	0.000826212	0.0444005
COL4A3	8.71061	-4.78808	0.919241	-4.12088	3.77434e-05	0.00435061
PIPOX	117.665	-4.85798	1.15244	-3.34766	0.000814963	0.0440939
SERPINA6	47.2434	-4.88008	1.16576	-3.32837	0.000873563	0.0464741
MAB21L3	247.256	-4.94309	1.13447	-3.47572	0.000509487	0.031782
PGBD5	2.72445	-5.33927	1.26253	-3.43696	0.000588275	0.0358532
ATP2A1	8.8089	-5.48152	0.861596	-5.20142	1.97775e-07	7.49049e-05
AHSG	23248.5	-5.57749	1.15737	-3.95507	7.65136e-05	0.00770318
GRIA4	2.11349	-5.60145	1.31858	-3.4897	0.000483564	0.0308917
SLC34A3	2.24663	-5.66768	1.33979	-3.48389	0.000494175	0.031241
LOC101121923	2.46539	-5.66927	1.30287	-3.58384	0.000338574	0.0230158
MATN3	11.1069	-5.81961	1.00759	-4.78332	1.72425e-06	0.000428557
ALDOB	3514.84	-5.98327	1.35409	-3.68017	0.00023308	0.0175716
LOC106991747	6.72307	-6.06413	1.2148	-4.1687	3.06343e-05	0.00371984
LOC105615294	2.9777	-6.09008	1.38668	-3.67071	0.000241878	0.0180636
UROC1	130.126	-6.09584	1.09791	-4.64138	3.46089e-06	0.000764617
DPP6	1.60574	-6.11031	1.54656	-3.30432	0.000952085	0.0487037
LOC101120969	14.4059	-6.18759	0.780455	-6.64688	2.99381e-11	2.50645e-08
SIGLEC11	17.9455	-6.775	1.36787	-4.22188	2.4227e-05	0.0031079
KNG1	1570.47	-6.86055	1.27502	-4.59644	4.29766e-06	0.000899511
COL6A5	10.5169	-7.1582	1.24099	-4.96233	6.96511e-07	0.000213065
RHCG	33.2163	-7.8857	0.801174	-8.5945	8.36253e-18	1.90032e-14

## Sheet: Spleen - 2 dpi vs. 4 dpi
Supplementary Table 3
Transcriptomic profiling reveals intense host-pathogen dispute compromising
homeostasis during acute Rift Valley fever virus infection
Erick Bermúdez-Méndez, Paolo Angelino, Lucien van Keulen, Sandra van de Water, Barry Rockx, Gorben P. Pijlman,
Angela Ciuffi, Jeroen Kortekaas, Paul J. Wichgers Schreur
Differentially expressed genes in liver and spleen of lambs upon RVFV infection.
Spleen - 2 dpi vs. 4 dpi
Gene	baseMean	log2 Fold Change	lfcSE	stat	p value	padj
COL6A5	10.5169	6.56754	1.24038	4.48856	7.1706e-06	0.00116208
LOC106991747	6.72307	5.69389	1.2119	3.87317	0.000107429	0.00955072
MATN4	3.58864	5.69244	1.40467	3.34061	0.000835961	0.041426
LOC105604610	4.07652	5.55815	1.26544	3.60203	0.000315741	0.0209034
LOC106990865	6.63172	5.49701	0.823639	5.45993	4.76329e-08	2.47024e-05
LOC101115706	980.777	5.46435	0.894129	4.99296	5.94603e-07	0.000185017
MSH4	2.11074	5.43241	1.30107	3.40674	0.000657446	0.0348694
LOC106990828	2.66898	5.37256	1.1897	3.67535	0.000237519	0.0172679
LOC105605390	3.3378	5.32484	1.18687	3.6439	0.000268539	0.018822
APOBEC3Z1	15.0234	5.3218	0.887697	4.86855	1.12419e-06	0.000296021
UROC1	130.126	5.30583	1.09892	3.91824	8.91986e-05	0.00846191
TTLL6	21.8215	5.27331	1.1563	3.69569	0.000219294	0.0163171
HYDIN	7.609	5.21169	0.989011	4.25849	2.05814e-05	0.00264934
LOC105606212	21.544	5.16201	0.756071	5.50479	3.69607e-08	1.99563e-05
EXOC3L4	117.147	5.13132	0.398221	10.3744	3.24156e-25	5.04323e-21
PDZD7	3.42144	4.93477	1.18041	3.33339	0.000857931	0.0418423
IL20RA	69.9861	4.76147	1.08037	3.48164	0.000498357	0.0289308
LOC105607458	8.14261	4.72362	0.76531	4.86551	1.14162e-06	0.000296021
GHSR	20.0456	4.6432	0.83884	4.34314	1.40458e-05	0.00200481
CDHR4	5.52108	4.55852	1.07968	3.29591	0.000981023	0.0456969
RSPO3	27.0639	4.53847	1.06101	3.33501	0.000852965	0.0417309
LOC105603269	90.5964	4.48099	0.692967	5.02332	5.07865e-07	0.000161252
LOC105609730	4.33903	4.27742	0.864652	3.79045	0.000150376	0.012122
CLDN1	28.6397	4.27668	0.700583	4.67708	2.90985e-06	0.000603619
LOC101111058	8.80926	4.27115	0.92332	3.54281	0.000395885	0.0245385
VWCE	422.762	4.2522	0.492325	6.6058	3.95364e-11	8.78725e-08
LOC105616503	5.31078	4.22506	0.952281	3.38667	0.00070746	0.0362061
LOC101111266	22.7638	4.22107	0.697583	4.61747	3.88446e-06	0.000755431
OSM	12.6854	4.17908	0.737627	4.30988	1.63345e-05	0.00226904
LOC105606213	15.8654	4.11834	0.824322	3.78291	0.000155006	0.0123671
NECAB2	56.8798	4.07953	0.702515	4.38358	1.16746e-05	0.00172241
LOC106991118	20.5341	3.84213	0.476776	5.96113	2.50495e-09	2.58395e-06
LOC101117184	2107.83	3.76057	0.721188	3.82781	0.000129286	0.0108142
LOC101116754	6.69454	3.72385	0.736014	3.70081	0.000214912	0.0161526
LOC101112306	317.778	3.71397	0.427302	6.35142	2.13337e-10	3.68788e-07
CD274	67.9419	3.65193	0.410652	6.45785	1.06201e-10	2.06534e-07
ATP10A	53.9296	3.6127	0.450015	5.8058	6.40583e-09	5.24537e-06
COL9A3	6.99646	3.56964	0.7084	3.62739	0.000286306	0.0194513
IL1A	20.9714	3.5493	0.521258	4.89067	1.00496e-06	0.000269571
IGFN1	4.65423	3.53614	0.711294	3.56553	0.000363117	0.0233445
LOC106990155	6.19339	3.52633	0.621559	4.06451	4.8133e-05	0.00516451
LOC105608303	11.8172	3.46296	0.680296	3.62042	0.000294124	0.0198095
LOC106990829	55.834	3.44724	0.474526	5.15722	2.50637e-07	9.28432e-05
LOC105604659	4.64241	3.4114	0.677843	3.55746	0.00037446	0.0236823
IL6	10.6427	3.41043	0.719031	3.35233	0.000801332	0.0399587
HCN3	10.1625	3.38256	0.687061	3.46775	0.000524826	0.0302417
CXCL11	72.6527	3.37822	0.430195	5.52823	3.23469e-08	1.8639e-05
LOC101110341	6.39297	3.37298	0.706129	3.36054	0.000777892	0.0391585
PPEF2	5.57122	3.33661	0.695481	3.35971	0.00078025	0.0391585
REC8	69.5796	3.31504	0.307218	7.53549	4.86496e-14	3.78445e-10
PARP3	174.354	3.29776	0.434806	5.28457	1.25997e-07	5.25527e-05
LOC101118057	14.0239	3.28915	0.60672	3.77299	0.000161303	0.0126728
CAPN3	10.3995	3.28298	0.548165	4.16478	3.11659e-05	0.00351361
LOC105616533	7.05312	3.2624	0.582145	3.88631	0.000101779	0.00915306
LOC105605770	69.4504	3.23713	0.417617	5.3569	8.46623e-08	4.11618e-05
LOC105609161	6.42151	3.23106	0.651403	3.42501	0.000614786	0.0330963
LOC106991529	32.5157	3.21869	0.362552	6.11965	9.37793e-10	1.32638e-06
LOC101114579	516.926	3.21726	0.399101	5.55563	2.76618e-08	1.65524e-05
TNIP3	7.74573	3.2166	0.594497	3.72853	0.000192602	0.0147611
LOC106991709	179.062	3.18248	0.598945	3.64386	0.000268575	0.018822
GPR63	8.76478	3.17877	0.515948	4.22285	2.4123e-05	0.00297862
HECTD2	14.5649	3.14459	0.54545	3.93177	8.43215e-05	0.00814829
TNFSF13B	56.9647	3.13167	0.506393	4.20952	2.55908e-05	0.00311048
PRRG4	47.0819	3.11901	0.504197	4.20273	2.63711e-05	0.00313192
LOC101119773	244.448	3.09619	0.44892	4.66942	3.0205e-06	0.000610297
LTBP4	163.179	3.08982	0.441023	4.73859	2.15212e-06	0.000478325
MB21D1	38.9335	3.08723	0.498467	4.18729	2.82299e-05	0.00325334
TXNDC16	18.8829	3.07524	0.540543	3.83917	0.000123451	0.0105103
LOC105613776	12.19	3.07327	0.457251	4.5342	5.78225e-06	0.000999558
CDK3	44.8631	3.06909	0.409403	5.05393	4.32804e-07	0.000140283
LOC101104046	46.974	3.06864	0.439192	4.7101	2.47592e-06	0.000538818
LOC106991246	29.9476	3.06567	0.482051	4.28517	1.82598e-05	0.00240751
IL10	20.9427	3.06347	0.543692	3.7953	0.000147465	0.0119493
CHP2	35.3467	3.06241	0.491846	4.1932	2.75048e-05	0.00319343
RIMKLB	21.8923	3.05795	0.38762	5.3092	1.10109e-07	5.03846e-05
NFKBIZ	102.641	3.04925	0.400484	5.11693	3.1055e-07	0.000105033
LOC101120174	14.1484	3.04873	0.600283	3.41294	0.000642662	0.0343593
FSIP1	7.64263	3.04687	0.607977	3.36669	0.000760755	0.0385532
LOC101104661	62.1364	3.04194	0.500219	4.08208	4.46344e-05	0.00489029
LOC105610031	10.6625	3.03045	0.588368	3.45099	0.000558532	0.0313976
ZBP1	1039.15	3.0276	0.357839	5.66623	1.45973e-08	1.08145e-05
IFI44	431.45	3.02472	0.385689	5.24962	1.52417e-07	5.92824e-05
NKX3-1	9.69769	3.02363	0.529961	3.81845	0.000134293	0.0111674
LOC105611406	5.76998	3.00676	0.594773	3.374	0.000740844	0.0377903
TNFSF10	196.537	2.97166	0.57157	3.44956	0.000561511	0.0314244
LOC101120395	247.935	2.96891	0.37228	5.28877	1.23142e-07	5.25527e-05
LOC105615982	7.95144	2.96575	0.575251	3.41721	0.000632672	0.0339417
HAVCR2	42.5138	2.96053	0.490544	3.99664	6.42468e-05	0.006576
SORCS1	9.51823	2.95366	0.504638	3.87141	0.000108208	0.00956532
LOC101106588	26.0206	2.94886	0.550804	3.5382	0.000402858	0.0246016
TACSTD2	70.7204	2.94	0.455143	4.2624	2.02241e-05	0.00264409
PNPT1	333.817	2.93935	0.268619	7.21971	5.21e-13	2.70191e-09
LOC101110828	14.5438	2.92493	0.557828	3.45076	0.000559014	0.0313976
IDO1	422.525	2.88989	0.495592	3.8134	0.000137066	0.0112829
NEB	12.7016	2.88413	0.553374	3.40481	0.000662104	0.0348761
IL1RAP	24.2961	2.88294	0.554178	3.39772	0.000679497	0.035223
FCGR3A	561.133	2.87741	0.391076	4.80062	1.58178e-06	0.000390625
SLC7A2	244.444	2.87288	0.551676	3.39488	0.000686585	0.0352538
LOC105610030	29.5299	2.86797	0.517507	3.60956	0.000306721	0.0204805
LOC101102194	1554.42	2.84549	0.501949	3.67664	0.000236322	0.0172615
LOC101105481	10.6197	2.82671	0.554436	3.29473	0.000985179	0.0457535
LENG8	297.703	2.8191	0.311343	5.84274	5.13491e-09	4.43827e-06
LOC105607811	31.6472	2.81768	0.428234	4.2446	2.18988e-05	0.0027522
MDM4	19.168	2.80925	0.464192	3.89764	9.7134e-05	0.00888947
ADAMTS9	24.9567	2.79942	0.491916	3.65797	0.00025422	0.0180601
FOXS1	233.967	2.79103	0.262897	6.81268	9.57968e-12	2.98081e-08
IL27	43.1201	2.78488	0.373605	4.77745	1.77529e-06	0.00042308
PNPLA7	159.377	2.77425	0.288674	6.1462	7.93591e-10	1.23467e-06
UBA7	725.336	2.75184	0.258394	6.77973	1.20403e-11	3.12206e-08
TMOD4	32.9861	2.75054	0.387428	4.51837	6.23184e-06	0.00104253
PARP14	821.873	2.74349	0.287057	6.07365	1.25033e-09	1.62105e-06
VAMP1	30.9079	2.74288	0.354441	4.91728	8.77546e-07	0.000248234
LOC105614852	19.7546	2.72499	0.376446	4.5823	4.59892e-06	0.000831977
CCNL1	184.195	2.71945	0.397028	4.33079	1.48575e-05	0.00208245
CXCL10	767.497	2.71415	0.493401	3.47416	0.00051246	0.0296388
IFI44L	810.785	2.7103	0.302964	5.64522	1.64975e-08	1.11595e-05
RGS1	94.8163	2.70184	0.345612	4.92415	8.47281e-07	0.000244111
LOC101109388	143.305	2.69427	0.38293	4.42449	9.66712e-06	0.00147452
ZFP62	31.1714	2.68348	0.494065	3.40741	0.000655837	0.0348694
RSAD2	2529.31	2.67905	0.489865	3.42757	0.000609009	0.0330963
NR4A3	18.4371	2.67192	0.415197	4.02681	5.65397e-05	0.0058643
HYKK	63.1849	2.65575	0.461187	3.5902	0.000330422	0.0215092
LOC101111719	46.7046	2.64957	0.484565	3.40422	0.000663539	0.0348761
LOC101122718	292.679	2.6478	0.422662	3.89862	9.67407e-05	0.00888947
CCDC154	16.5392	2.64554	0.478641	3.43793	0.00058617	0.0323391
PLA2G4A	55.9775	2.64426	0.311344	5.28117	1.28359e-07	5.25527e-05
HERC6	424.028	2.63029	0.365143	4.46481	8.01406e-06	0.00127227
LOC105612255	47.1688	2.62725	0.44517	3.65534	0.000256843	0.0181635
NPHP3	48.5368	2.62403	0.436953	3.71672	0.000201829	0.0153924
LOC101110181	173.855	2.61628	0.486909	3.31947	0.000901887	0.0433079
RNF213	1714.81	2.60704	0.295497	5.43842	5.37537e-08	2.69774e-05
KIF27	17.5113	2.60702	0.406282	3.95543	7.63969e-05	0.00757059
NQO1	41.5004	2.59196	0.430406	3.69873	0.000216679	0.0162072
LYSMD2	15.9512	2.58773	0.41043	3.86847	0.000109522	0.00962679
IFIT2	1662.07	2.58387	0.34981	4.5278	5.95997e-06	0.00101896
CDKN2AIP	198.305	2.5768	0.265896	5.93014	3.02671e-09	2.76997e-06
KIAA1109	63.9805	2.56852	0.403463	3.88765	0.000101218	0.00915306
DMXL2	19.8801	2.56337	0.430578	3.63087	0.000282466	0.0193595
LOC105607045	14.9315	2.55081	0.455966	3.40115	0.000671022	0.0350328
LOC106992022	90.8775	2.54745	0.410271	3.77177	0.000162096	0.0126728
CLK1	372.957	2.54193	0.362933	4.24853	2.15174e-05	0.00274399
PHLPP2	31.2219	2.53634	0.419347	3.66364	0.000248656	0.0179201
LOC101105816	38.641	2.52924	0.297749	5.13599	2.80659e-07	9.92384e-05
LOC101120875	183.016	2.5288	0.337864	4.52489	6.04263e-06	0.00102186
BCL2L14	28.4695	2.52678	0.289961	5.26548	1.39825e-07	5.57795e-05
DUSP15	157.682	2.52097	0.255562	5.95148	2.65735e-09	2.58395e-06
LOC101118627	14.6628	2.51393	0.437793	3.45809	0.000544019	0.03089
ATXN3	166.639	2.50833	0.326941	4.61345	3.96036e-06	0.000760682
LOC101116085	121.616	2.5008	0.337352	4.44877	8.63632e-06	0.0013322
NAMPT	154.679	2.49361	0.324274	4.60599	4.10498e-06	0.000778846
LOC101109643	538.943	2.49101	0.247278	6.02969	1.64273e-09	1.96597e-06
DDX58	788.819	2.48747	0.377849	3.93668	8.26182e-05	0.00803358
IL15RA	82.2078	2.47831	0.304395	4.85656	1.19441e-06	0.000304633
PIEZO2	14.8327	2.47539	0.43959	3.35629	0.000789948	0.0395177
GFPT2	64.4376	2.47319	0.347104	4.24422	2.19355e-05	0.0027522
COL12A1	76.409	2.47292	0.441167	3.33869	0.000841735	0.0415737
ATP8B4	35.1481	2.47235	0.335964	4.38245	1.17352e-05	0.00172241
C18H14orf28	20.6637	2.46354	0.306484	4.77526	1.79479e-06	0.00042308
DNAJC13	210.767	2.46043	0.3187	4.58246	4.59529e-06	0.000831977
HBEGF	50.7783	2.45926	0.301039	4.84742	1.25078e-06	0.000313864
STRADB	114.698	2.45793	0.339122	4.29913	1.71467e-05	0.00231972
NEDD4	30.5019	2.45601	0.436475	3.33583	0.000850455	0.0417309
TRIM34	159.704	2.45251	0.243417	5.96715	2.4143e-09	2.58395e-06
LOC106991381	42.2335	2.45042	0.408261	3.55267	0.00038134	0.0239229
ATP13A3	271.654	2.44215	0.348098	4.14294	3.42875e-05	0.00381032
HERC5	176.094	2.43875	0.31331	4.5921	4.38808e-06	0.000822526
RNASEL	61.1365	2.43735	0.36771	3.90893	9.27045e-05	0.0085851
PMAIP1	59.944	2.43697	0.352525	4.07622	4.57741e-05	0.00498009
NAV3	48.5675	2.43261	0.287737	4.97889	6.39515e-07	0.00019509
MICA	50.6691	2.43197	0.407374	3.51512	0.000439553	0.0264037
TEX14	39.9505	2.42946	0.291664	4.90105	9.53278e-07	0.000264841
LAYN	205.677	2.42506	0.252058	5.65371	1.57025e-08	1.11045e-05
ARHGEF26	37.0697	2.42375	0.368592	3.86268	0.000112151	0.00980254
KISS1R	16.8354	2.42167	0.363269	3.91355	9.09491e-05	0.00847297
GBP5	404.595	2.41763	0.248847	5.69681	1.22069e-08	9.49577e-06
LOC105606856	73.2595	2.41663	0.318124	4.45307	8.46507e-06	0.0013303
BICC1	40.6274	2.40218	0.346005	4.05247	5.06792e-05	0.00539154
LOC101120999	12.0829	2.40084	0.420739	3.32947	0.000870108	0.0423036
MSS51	37.8785	2.40002	0.333562	4.19719	2.70242e-05	0.00318518
FOXF1	14.2152	2.37367	0.417692	3.2887	0.0010065	0.0465491
SLAMF6	69.4855	2.37134	0.419805	3.26662	0.00108841	0.0495129
GABBR1	61.7069	2.35484	0.341691	3.96511	7.33616e-05	0.00731641
ISM1	35.0213	2.35273	0.362178	3.73499	0.000187723	0.0145303
LOC101121820	124.346	2.3406	0.381907	3.51028	0.000447642	0.0266836
KYNU	147.656	2.33946	0.348925	3.83882	0.000123626	0.0105103
LOC106991952	35.6717	2.333	0.290553	4.5878	4.4794e-06	0.000829648
OAS2	650.967	2.32279	0.367499	3.59944	0.000318907	0.0210235
MLKL	92.9828	2.31044	0.344503	3.80385	0.000142467	0.0116047
SPARCL1	252.473	2.30858	0.384609	3.40236	0.000668074	0.0349963
ZCCHC2	107.712	2.30503	0.303298	4.30278	1.68666e-05	0.00230185
DDX5	1711.64	2.30059	0.332112	3.9161	8.99924e-05	0.00847011
PRPF39	128.512	2.29896	0.305047	4.25823	2.06048e-05	0.00264934
MARCH1	68.4144	2.28305	0.373052	3.43933	0.000583147	0.032313
RBM3	210.467	2.27515	0.313674	4.06522	4.79865e-05	0.00516451
DENND6A	73.6047	2.27023	0.267135	4.75502	1.98426e-06	0.000453986
ITSN1	201.322	2.25057	0.285992	4.37274	1.227e-05	0.00178407
HERC3	80.9816	2.24831	0.34581	3.60982	0.000306413	0.0204805
NAPB	51.0128	2.23985	0.377303	3.2861	0.00101587	0.0467599
USP25	135.199	2.22567	0.285506	4.29298	1.76288e-05	0.00236359
SETX	549.928	2.21869	0.276749	4.40359	1.06473e-05	0.00160826
PCGF5	149.185	2.21369	0.31883	3.80671	0.000140829	0.0115317
VEGFA	202.884	2.21031	0.368508	3.28436	0.00102212	0.0469092
TMEM106A	119.467	2.19444	0.244193	4.89139	1.00125e-06	0.000269571
DYSF	342.155	2.19192	0.256478	4.64725	3.3639e-06	0.000670969
C1H21orf91	173.746	2.18857	0.324513	3.66261	0.000249655	0.0179201
RIC1	89.463	2.17681	0.259526	4.53447	5.7749e-06	0.000999558
JAK2	48.7033	2.16367	0.330839	3.51734	0.000435892	0.0263862
DNAH17	54.0449	2.15753	0.241755	4.78804	1.68417e-06	0.000409411
FZD5	232.357	2.13998	0.346686	3.2882	0.00100829	0.0465491
ATAD1	287.537	2.13845	0.242743	4.68994	2.73279e-06	0.000574551
OSMR	216.791	2.13644	0.221053	5.14104	2.73228e-07	9.88578e-05
ZNF34	182.224	2.134	0.264264	4.29115	1.77748e-05	0.00236359
SUPT20H	160.112	2.13343	0.332764	3.40612	0.000658929	0.0348694
FAS	58.4405	2.13258	0.329875	3.43337	0.000596129	0.0327723
MORC3	146.276	2.13011	0.281931	4.00845	6.11189e-05	0.00629727
EPHB2	13.7126	2.11857	0.33717	3.31752	0.000908205	0.0434765
KIAA1217	163.433	2.11684	0.279557	3.99505	6.4682e-05	0.00657727
ZFC3H1	177.451	2.11439	0.244642	4.5552	5.23358e-06	0.000935909
ATL3	282.488	2.11186	0.317991	3.49652	0.000471365	0.0276736
LOC101112084	111.152	2.1042	0.273969	4.03038	5.56867e-05	0.00581459
ASAP3	62.7321	2.10072	0.261795	4.20453	2.61624e-05	0.00313103
USP18	915.485	2.09995	0.263327	4.17715	2.95184e-05	0.00337682
EIF2AK2	171.171	2.09876	0.317279	3.46306	0.000534071	0.0306608
SVEP1	94.2881	2.09725	0.336176	3.2639	0.00109888	0.0496989
GLS	120.495	2.09384	0.308623	3.54426	0.000393718	0.0245019
B3GALT2	33.0975	2.09022	0.245078	4.44847	8.64841e-06	0.0013322
BIRC3	440.675	2.08216	0.293623	3.68553	0.000228224	0.0167486
AMT	192.719	2.06357	0.215887	4.9265	8.37158e-07	0.000244111
C1H1orf109	55.5772	2.06219	0.278259	3.81725	0.000134945	0.0111674
SNX16	50.8489	2.06169	0.273153	3.8868	0.000101576	0.00915306
PHACTR4	75.4112	2.05497	0.301584	3.4981	0.000468578	0.0276141
ATF3	139.876	2.04942	0.270245	3.88322	0.000103081	0.00921691
FCHSD2	130.815	2.04614	0.27683	3.779	0.000157459	0.0124353
ZCCHC6	268.132	2.04573	0.289848	3.60786	0.000308728	0.0205264
RASSF8	43.4992	2.04387	0.316622	3.29691	0.000977558	0.0456722
SYNE2	267.462	2.04271	0.31941	3.26449	0.00109663	0.0496989
C2H9orf72	55.9464	2.04122	0.271746	3.83158	0.000127325	0.0107077
VCPIP1	202.79	2.04002	0.256841	4.04928	5.13756e-05	0.00540068
TDRD7	169.35	2.03909	0.239845	4.33235	1.47529e-05	0.00208245
HPS5	109.17	2.03793	0.300639	3.4524	0.000555624	0.0313976
RICTOR	80.2105	2.03148	0.268973	3.83487	0.00012563	0.0106226
STK38L	80.1511	2.02557	0.260461	3.93753	8.23263e-05	0.00803358
DRAM1	579.678	2.0033	0.295353	3.39693	0.000681458	0.035223
RIPK1	547.962	2.00207	0.212943	4.70584	2.5282e-06	0.000538818
LOC105601988	169.467	2.0014	0.282381	3.54626	0.000390743	0.0244144
SRSF5	402.997	1.95734	0.270591	3.53796	0.000403226	0.0246016
LOC101107908	1051.78	1.95007	0.256314	3.70667	0.00021	0.0158601
MIER1	142.491	1.94867	0.261877	3.62259	0.000291666	0.0197293
SAT1	1920.41	1.93979	0.224045	4.19466	2.73278e-05	0.00319343
KCNE4	41.4105	1.91955	0.261877	3.51137	0.000445798	0.0266759
CLEC9A	86.3594	1.91736	0.279496	3.2822	0.00102999	0.0471313
PARP9	265.51	1.91304	0.225372	4.05126	5.0942e-05	0.00539154
KIAA0907	128.34	1.90913	0.275265	3.30276	0.000957396	0.0451983
FERMT2	227.125	1.90659	0.249259	3.63713	0.000275688	0.0190629
ZNF276	91.7834	1.90283	0.244366	3.69459	0.000220246	0.0163171
MYOF	204.412	1.90047	0.271029	3.32242	0.000892407	0.0431182
AIM1	143.853	1.89304	0.228102	3.91508	9.0374e-05	0.00847011
CASP8	177.75	1.86005	0.250078	3.43911	0.000583619	0.032313
OPTN	369.42	1.8565	0.153393	5.58369	2.35471e-08	1.52644e-05
PHF11	211.902	1.85594	0.160681	5.32696	9.98699e-08	4.70841e-05
LCAT	712.528	1.84697	0.249105	3.40007	0.000673692	0.0350545
SLC25A28	459.249	1.80455	0.169102	4.7578	1.95718e-06	0.000453986
CUL9	140.593	1.79548	0.221268	3.59508	0.000324296	0.0211991
XPO1	345.928	1.78993	0.239199	3.30237	0.000958699	0.0451983
PELI1	68.956	1.76505	0.231663	3.30245	0.000958436	0.0451983
NCOA7	91.2614	1.73535	0.221525	3.31947	0.000901901	0.0433079
TAB2	165.522	1.72694	0.206178	3.52579	0.000422224	0.02566
LOC101113020	235.166	1.7135	0.210164	3.39496	0.000686377	0.0352538
LOC101121244	378.437	1.69846	0.20033	3.48655	0.000489302	0.0285114
CSRNP2	86.7946	1.69439	0.209365	3.31664	0.000911061	0.0434794
AIDA	298.105	1.68141	0.206636	3.29766	0.000974956	0.0456722
BBS4	109.725	1.61061	0.186137	3.28043	0.00103649	0.0472896
PRMT5	234.785	-1.53475	0.155246	-3.4445	0.000572111	0.0319029
LOC101113001	322.473	-1.54344	0.162922	-3.3356	0.000851152	0.0417309
PRELID1	520.558	-1.63847	0.182326	-3.50179	0.000462142	0.0274427
TMEM109	291.536	-1.64923	0.1953	-3.32425	0.00088656	0.0429692
EEF1B2	1167.63	-1.75349	0.230949	-3.2626	0.00110394	0.0497829
DTD1	81.1191	-1.77698	0.209527	-3.70825	0.000208694	0.0158384
TUFM	403.907	-1.82326	0.234125	-3.51632	0.000437565	0.0263862
LYRM4	55.0267	-1.83927	0.22727	-3.69286	0.000221748	0.0163505
LOC101122286	152.929	-1.84161	0.195407	-4.30696	1.6551e-05	0.00227876
PHB	985.182	-1.84352	0.212278	-3.97366	7.07754e-05	0.00710403
DDX28	40.0998	-1.86877	0.245441	-3.53963	0.000400693	0.0246016
CUTA	133.624	-1.87812	0.255955	-3.43074	0.000601943	0.0329087
MRPL2	104.08	-1.91485	0.232227	-3.93946	8.16667e-05	0.00803358
RCN3	151.222	-1.91631	0.277442	-3.30272	0.000957521	0.0451983
MARCH2	83.9841	-1.9529	0.262162	-3.63476	0.000278235	0.0191539
LOC106991840	269.35	-1.96704	0.246636	-3.9209	8.8219e-05	0.00842032
TPI1	622.242	-1.9697	0.283079	-3.42553	0.000613594	0.0330963
TIMM17B	185.593	-1.97167	0.266962	-3.63974	0.000272913	0.0189722
ACP5	587.092	-1.9821	0.291554	-3.36852	0.000755741	0.0384242
MRPL18	173.154	-1.98383	0.268724	-3.66114	0.000251097	0.0179201
NDUFV1	558.816	-1.99774	0.28831	-3.46064	0.000538892	0.0307109
ATP5D	675.577	-2.01035	0.302448	-3.34056	0.000836083	0.041426
ACSF2	113.744	-2.01049	0.218248	-4.63002	3.65631e-06	0.000720062
MDH2	632.366	-2.01125	0.204862	-4.93623	7.96486e-07	0.000238302
TUBB	1249.6	-2.02113	0.255708	-3.99335	6.51451e-05	0.00658135
EEFSEC	71.8685	-2.02549	0.288089	-3.55962	0.000371397	0.0235845
SSR2	892.379	-2.04001	0.291832	-3.56371	0.000365651	0.0234107
MFNG	86.2991	-2.04183	0.287147	-3.62822	0.000285381	0.0194513
CDK2AP1	57.6381	-2.04701	0.251552	-4.16221	3.15184e-05	0.00352779
BAD	60.2648	-2.05655	0.293758	-3.59667	0.000322319	0.0211588
MYBL2	187.596	-2.06403	0.30741	-3.46127	0.000537624	0.0307109
NDUFA8	354.879	-2.10622	0.310662	-3.56083	0.000369683	0.0235719
LPCAT3	173.707	-2.11659	0.216455	-5.15853	2.4889e-07	9.28432e-05
LOC101117785	2682.97	-2.18175	0.307355	-3.84491	0.000120594	0.0103658
PPP1R14B	126.53	-2.20683	0.293393	-4.11335	3.8995e-05	0.00430273
HIGD2A	111.444	-2.20893	0.286195	-4.22413	2.39864e-05	0.00297862
MTFP1	82.5909	-2.23326	0.240857	-5.1203	3.05045e-07	0.000105033
GMDS	71.1886	-2.23577	0.345425	-3.57753	0.000346855	0.0223916
ENG	742.759	-2.23801	0.3609	-3.43033	0.000602839	0.0329087
POLR3H	84.171	-2.26398	0.328205	-3.85118	0.000117551	0.0101603
C3H12orf57	95.2123	-2.26886	0.335743	-3.77926	0.000157298	0.0124353
TUBA4A	295.135	-2.29449	0.244618	-5.29189	1.21062e-07	5.25527e-05
ST6GALNAC6	130.604	-2.30328	0.290167	-4.49149	7.07266e-06	0.00115828
EEF1G	3384.12	-2.32954	0.238972	-5.56355	2.64338e-08	1.64503e-05
WWOX	14.9822	-2.3336	0.375268	-3.55373	0.000379811	0.0239229
ZNF775	32.2015	-2.33422	0.352606	-3.7839	0.000154391	0.0123671
KCNAB2	77.1764	-2.36235	0.322917	-4.21887	2.45525e-05	0.00300778
BDH1	21.7452	-2.41763	0.3012	-4.7066	2.51885e-06	0.000538818
KCNJ8	63.0597	-2.41824	0.368046	-3.85344	0.000116469	0.010123
DUSP23	30.7506	-2.42711	0.363886	-3.92184	8.78736e-05	0.00842032
PYGM	34.7513	-2.45239	0.322964	-4.49705	6.89039e-06	0.00114043
RNASEH2C	49.4709	-2.48634	0.398518	-3.72967	0.00019173	0.0147611
PHGDH	608.432	-2.51162	0.412865	-3.66129	0.000250946	0.0179201
REM1	46.7626	-2.53877	0.466281	-3.3001	0.000966501	0.0454285
FKBPL	14.8753	-2.61331	0.462176	-3.49069	0.000481769	0.0281781
CPZ	18.1475	-2.65051	0.441895	-3.73508	0.000187656	0.0145303
CDCA3	38.3485	-2.65287	0.482423	-3.42619	0.000612122	0.0330963
PPP1R14A	44.6175	-2.71277	0.509109	-3.36426	0.000767485	0.038768
LOC101109397	493.078	-2.80174	0.327371	-5.50366	3.71985e-08	1.99563e-05
ISLR	20.1867	-2.85834	0.518127	-3.58665	0.000334955	0.0217135
MACROD1	102.555	-2.8801	0.450287	-4.17534	2.97536e-05	0.00337888
TNFRSF13B	103.372	-2.96096	0.279202	-7.02345	2.16449e-12	8.41879e-09
KCNG2	8.42993	-3.06593	0.56764	-3.63951	0.000273156	0.0189722
MIF	48.2306	-3.20822	0.493174	-4.47757	7.54992e-06	0.00121095
WFDC3	14.9689	-3.24849	0.635273	-3.53941	0.00040102	0.0246016
FAM213B	40.6062	-3.42308	0.475199	-5.09908	3.41301e-07	0.000112978
PPL	183.248	-3.46454	0.585963	-4.20597	2.59967e-05	0.00313103
KRT8	1414.59	-3.81757	0.603001	-4.67259	2.9743e-06	0.00060887
S100A4	63.8037	-3.84699	0.625683	-4.55021	5.35919e-06	0.00094748
TBXA2R	9.91227	-4.20636	0.736186	-4.35536	1.32846e-05	0.00191372
LOC101117946	94.0779	-4.26755	0.933737	-3.49943	0.000466258	0.0275819
LOC105604044	6.40175	-4.41185	0.718831	-4.74638	2.07092e-06	0.000466946
C20H6orf25	4.64388	-4.73666	0.850345	-4.39429	1.11134e-05	0.00166252
