# Supplementary material for: Transcriptomic Profiling Reveals Intense Host-Pathogen Dispute Compromising Homeostasis during Acute Rift Valley Fever Virus Infection
Source: J Virol. 2023 Jun 12;97(6):e00415-23. doi: 10.1128/jvi.00415-23 (PMC10308945; doi:10.1128/jvi.00415-23)
Supplement: Supplemental file 3 — Table S4. Download jvi.00415-23-s0003.xlsx, XLSX file, 0.03 MB [file jvi.00415-23-s0003.xlsx]

## Sheet: Liver - 2 dpi & 4 dpi
Supplementary Table 4
Transcriptomic profiling reveals intense host-pathogen dispute compromising
homeostasis during acute Rift Valley fever virus infection
Erick Bermúdez-Méndez, Paolo Angelino, Lucien van Keulen, Sandra van de Water, Barry Rockx, Gorben P. Pijlman,
Angela Ciuffi, Jeroen Kortekaas, Paul J. Wichgers Schreur
Intersection of differentially expressed gene lists upon RVFV infection.
Liver - 2 dpi & 4 dpi - Upregulated intersection				Liver - 2 dpi & 4 dpi - Downregulated intersection
Gene				Gene
LOC101120455				ACSS3
LOC101120204				FH
ANXA2				BCO1
BCL2L15				BBOX1
LOC101112606				PRSS33
SLCO4A1				DHCR24
SDS				LOC101122788
MST1R				DECR1
SERPINE1				ETNPPL
AEN				GSTA1
LOC101115959				LOC101105314
LOC101102156				HSD17B2
RSAD2				DBP
P4HA2				MPZL2
ID3				ALDH1L1
CLEC4D				CCNI
RELB				EGFL8
LOC101111915				RENBP
LOC101112356				RGN
PML				LOC101119346
MARCKSL1				HRG
SERPINH1				IZUMO4
LOC101110963				LOC101108685
CDKN1A				SYCP3
SGK1				RMND5A
LGALS3BP				SERPINA6
RARRES1				LOC101121359
TIGAR				NUP210L
IFI6				RAB40B
CAPG				LOC101109111
XAF1				SLCO1B3
SPP1				LOC101116729
PPIC				ACAD8
CRTAC1				FADS1
DRAM1				SUGCT
HIVEP3				ABCA10
DUSP15				IFT172
LOC105602454				MYO9A
USP18				BCO2
LOC101103771				ACSM3
IFI44L				YBX2
HBEGF				SEPP1
UBA7				LOC101110666
C18H14orf79				APBB3
CRYAB				FOXO4
IL15RA				FGGY
SYNPO				LOC101107232
TREM1				LYG2
TOMM34				LOC101115927
LOC101120103				SOX5
ICAM1				JAML
LOC101120093				ACAT1
BCL2L1				ADHFE1
S100A8				HIBCH
LOC101121216				PRR16
PLAUR				CD5L
LOC101120775				SLC15A1
ISG20				GHR
BAX				LRRC23
TNFRSF12A				OSGIN1
MAFF				GALNT13
LOC101102413				LOC101107809
TCIRG1				RBBP9
BST-2B				LOC101102057
FOSL1				PLA2G2D
ANPEP				PSAT1
TMEM176B				PTGR1
BZW2				SHBG
SLC51A				FAM132A
PARM1				MUT
LOC101111669				SLC12A1
LOC101109397				PPM1K
IL18BP				CD82
ISG15				SLC7A9
BST-2A				LOC101119853
IFIT3				IGDCC4
CKAP4				LOC101110449
S100A9				COL18A1
HOPX				LOC105603956
C7H15orf48				ATP11C
IFIT2				HSD17B4
ABHD1				GLUL
LOC101121396				COPZ2
LOC105604171				DAO
				STARD4
				CSAD
				ALDH1A1
				GRIK2
				DPYD
				GSAP
				HYI
				LOC101110287
				ACADL
				LOC101113505
				LOC105609021
				PCMTD1
				NOTUM
				RALGPS2
				IL6R
				MERTK
				IRF6
				CD99
				RAB26
				ACAD10
				TMPRSS6
				PCCB
				FADS2
				CHIA
				HYKK
				SLC35D1
				GAS2
				DUSP26
				NADSYN1
				AFMID
				LOC101103517
				DLEC1
				GRK4
				MBNL3
				MSMO1
				SEBOX
				CA3
				KCNC4
				ASPH
				STX10
				TM7SF2
				LOC101107119
				LOC101119050
				CMBL
				SH3BGRL
				TMEM243
				RPS2
				LOC106990122
				EXTL1
				SLC22A1
				STS
				TMEM220
				CABYR
				MAP1LC3A
				ALDH6A1
				PFKFB1
				LOC101116841
				RGS6
				ANO1
				PDK1
				PGFS
				ARHGEF26
				TEX33
				AQP8
				PEMT
				CAT
				LOC101118091
				LIPC
				DIO1
				GCAT
				NCMAP
				LRBA
				PECR
				IDUA
				TKFC
				SCD
				LGR5
				FAM210B
				PANK1
				LOC101108851
				ROBO1
				FBN3
				TTC39C
				C1H1orf228
				ACP6
				MYLK4
				LOC101109214
				PNPLA7
				IDH1
				LOC105614373
				RND2
				NNT
				PCK1
				PPP1R3C
				LRP4
				KMO
				PCTP
				FGF12
				GAMT
				LOC101105863
				TCEA3
				LOC106990937
				LTC4S
				LOC101109838
				CYP2E1
				SC5D
				IGFBP2
				ATP8B3
				F12
				HMGCS1
				KLF12
				FAM107B
				ALB
				CERS6
				HHIPL2
				GRTP1
				LOC105605903
				CRIP3
				SLC13A3
				UGT1A6
				TTPA
				SPRYD7
				DHCR7
				ERI2
				DNAJC12
				LOC101106610
				LOC101110727
				PER3
				AIF1L
				SMIM19
				C2H9orf43
				ITPR2
				THRSP
				TTC9
				FMO1
				PRSS53
				HSD17B14
				GLYCTK
				CUX2
				GATM
				AIF1
				C5H19orf60
				CALCOCO1
				AOX1
				PDXP
				FDPS
				LOC101120701
				ABHD14B
				SUOX
				AADAT
				PHKB
				CFD
				RAB17
				PRODH2
				KAT2B
				LOC105610309
				NSDHL
				SLC16A10
				LSS
				AS3MT
				RHBG
				PAH
				EBP
				NUP210
				FN3K
				ICK
				PROC
				SLC2A11
				ACSS2
				SPOCK1
				SPEF2

## Sheet: Spleen - 2 dpi & 4 dpi
Supplementary Table 4
Transcriptomic profiling reveals intense host-pathogen dispute compromising
homeostasis during acute Rift Valley fever virus infection
Erick Bermúdez-Méndez, Paolo Angelino, Lucien van Keulen, Sandra van de Water, Barry Rockx, Gorben P. Pijlman,
Angela Ciuffi, Jeroen Kortekaas, Paul J. Wichgers Schreur
Intersection of differentially expressed gene lists upon RVFV infection.
Spleen - 2 dpi & 4 dpi - Upregulated intersection				Spleen - 2 dpi & 4 dpi - Downregulated intersection
Gene				Gene
LOC101120455				ATP2A1
SLC13A5				CNTNAP1
C15H11orf96				HMCN2
CTSB				ACTG2
OAS1				PAMR1
MX1				TNXB
LOC101111915				NLRC4
SERPINH1				RHCG
CDKN1A				SERPINA6
SDC4				MST1
LGALS3BP				MYOM1
IRF7				ULK2
IFI6				LOC101117342
PLEKHA4				ALDH1L2
XAF1				PROX2
FCGR1A				LOC105610309
DRAM1				LOC101120969
CLEC4E				KNG1
LOC105601930				CD300LG
USP18				LGALS12
LOC101113728
CRYAB
SERPING1
C1H1orf162
LOC101120093
TREX1
BACE2
CTSL
LOC101120775
ISG20
TNFRSF12A
ATF4
LOC101102413
KIF5C
LOC101116157
NUPR1
BST-2B
LOC443320
ALPL
IL18BP
ISG15
BST-2A
IFIT3
PSMF1
C7H15orf48
LOC101108756

## Sheet: 2 dpi - Liver & Spleen
Supplementary Table 4
Transcriptomic profiling reveals intense host-pathogen dispute compromising
homeostasis during acute Rift Valley fever virus infection
Erick Bermúdez-Méndez, Paolo Angelino, Lucien van Keulen, Sandra van de Water, Barry Rockx, Gorben P. Pijlman,
Angela Ciuffi, Jeroen Kortekaas, Paul J. Wichgers Schreur
Intersection of differentially expressed gene lists upon RVFV infection.
2 dpi - Liver & Spleen - Upregulated intersection				2 dpi - Liver & Spleen - Downregulated intersection
Gene				Gene
CREB3L1				GSTA1
CMTR2				SERPINA6
SLCO4A1				LOC101121359
MEFV				ACADSB
LOC101120395				FOXO4
EIF2AK2				FAM213B
IDO1				TFR2
SOD2				GABRG1
PNPT1				GRK4
PML				ACSF2
BATF2				LOC101104530
LOC105603900				FAM210B
SERPINH1				LOC101106291
LAYN				LOC105610309
LOC105607068				LOC101122329
PARP12
GTF2E1
LOC101110181
LOC101120875
CMPK2
APOBEC3Z1
IFI6
LOC101114579
LOC101119572
ATF3
GFPT2
CCL19
IFI44L
DDIT3
HBEGF
UBA7
OSMR
JUNB
TNFSF13B
TOR3A
DTX3L
CRYAB
LOC101102194
LBP
OAS2
PLSCR1
TACSTD2
ICAM1
CD40
RNASEL
LOC101112122
LOC105606856
DAXX
FOXS1
ISG20
CDKN2AIP
LOC101102413
TCIRG1
BST-2B
RTP4
LOC101111669
PARP14
IL18BP
BST-2A
ATP10A
LOC101121244
IFIT2
LOC101108756
LOC101120455
BCL2L15
NMI
IFI35
CXCL10
LOC106991529
C15H11orf96
RSAD2
OAS1
MX1
LOC105607458
LOC101121820
LOC101111915
IL1A
MARCKSL1
CDKN1A
RNF19B
WARS
LGALS3BP
PARP3
IRF7
ADAMTS4
UNC13C
DDX58
LOC101102014
HERC6
XAF1
FCGR1A
LOC101119517
LOC101117272
DNAJA1
IFIH1
OSM
LOC101112306
ATXN3
MICA
DRAM1
DUSP15
USP18
HSPA1A
LOC106991709
LOC106990155
IL15RA
SPATS2L
PTX3
ZNFX1
GBP5
TMEM106A
TRANK1
TEX14
FAM111B
TINAGL1
LOC106991530
PPA1
TFPI2
LOC101120093
NR4A3
PARP9
CXCL16
LOC101119773
TREX1
LOC101105481
ZBP1
PLAUR
LOC101120775
MB21D1
TNFRSF12A
CD274
MAFF
LOC101109643
KIF5C
PHF11
FOSL1
IL27
PARM1
IFI44
MDM4
RGS1
ISG15
GADD45B
TEAD4
IFIT3
C7H15orf48
RNF213

## Sheet: 4 dpi - Liver & Spleen
Supplementary Table 4
Transcriptomic profiling reveals intense host-pathogen dispute compromising
homeostasis during acute Rift Valley fever virus infection
Erick Bermúdez-Méndez, Paolo Angelino, Lucien van Keulen, Sandra van de Water, Barry Rockx, Gorben P. Pijlman,
Angela Ciuffi, Jeroen Kortekaas, Paul J. Wichgers Schreur
Intersection of differentially expressed gene lists upon RVFV infection.
4 dpi - Liver & Spleen - Upregulated intersection				4 dpi - Liver & Spleen - Downregulated intersection
Gene				Gene
LOC101120455				ACSS3
ANXA2				LOC105615294
LGALS3				IZUMO4
FABP5				SERPINA6
CRYAB				EBF4
LOC101118999				MAB21L3
ID1				MYO9A
LOC101111915				CD5L
C1H1orf162				LOC105604599
LOC101120093				CXCL12
SERPINH1				GLUL
CDKN1A				CFH
S100A8				LOC101110287
LGALS3BP				XPC
LOC101121216				ALDH1L2
STIP1				DOCK11
GPNMB				AFMID
LOC101120775				COL4A6
ISG20				LOC105616533
IFI6				MPP3
TNFRSF12A				LRBA
CHI3L1				LOC101122274
LOC101102413				ATP8B3
CAPG				HERC3
XAF1				PRSS53
BST-2B				GATM
TMEM176A				LOC105609383
DRAM1				CFD
LOC101109397				LOC105610309
IL18BP				GRIP2
ISG15				LOC105615222
BST-2A
IFIT3
S100A9
C7H15orf48
USP18
LOC101103771
LOC105604171
