# Supplementary material for: Transcriptomic Profiling Reveals Intense Host-Pathogen Dispute Compromising Homeostasis during Acute Rift Valley Fever Virus Infection
Source: J Virol. 2023 Jun 12;97(6):e00415-23. doi: 10.1128/jvi.00415-23 (PMC10308945; doi:10.1128/jvi.00415-23)
Supplement: Supplemental file 4 — Table S5. Download jvi.00415-23-s0004.xlsx, XLSX file, 0.1 MB [file jvi.00415-23-s0004.xlsx]

## Sheet: GO_ORA_BP_Liver_2dpi
Supplementary Table 5
Transcriptomic profiling reveals intense host-pathogen dispute compromising
homeostasis during acute Rift Valley fever virus infection
Erick Bermúdez-Méndez, Paolo Angelino, Lucien van Keulen, Sandra van de Water, Barry Rockx, Gorben P. Pijlman,
Angela Ciuffi, Jeroen Kortekaas, Paul J. Wichgers Schreur
Significantly enriched pathways altered in liver and spleen of lambs in response to RVFV infection.
Liver 2 dpi - Gene Ontology Over-representation Analysis - Biological Process
ID	Description	Gene Ratio	Bg Ratio	padj	geneID
GO:0044282	small molecule catabolic process	40/351	85/4368	2.33233e-19	AKR1A1/LOC101109838/DPYD/HGD/ACAD11/IDNK/GALT/HIBCH/GALM/AMDHD1/PAH/PDXP/CPT1B/UPP1/CROT/AKR1D1/PLIN5/HSD17B4/HADH/BDH2/GSTZ1/LOC101116841/DECR1/SHMT1/AFMID/PHYH/GCSH/GPT2/BCKDHA/AGXT2/ETFDH/UPB1/LOC101120701/GOT1/HAGH/ECI1/IDO1/OTC/HSD17B10/PGK1
GO:0019752	carboxylic acid metabolic process	61/351	207/4368	2.70644e-18	UGT1A1/AKR1A1/DPYD/MPC2/HGD/ACAD11/HACL1/FBP1/IDNK/LOC101106395/PSAT1/ALDH1A1/HIBCH/IDH1/SHMT2/GLS2/AMDHD1/PAH/CPT1B/CROT/AKR1D1/PLIN5/HSD17B4/HADH/BDH2/LOC101112223/UGDH/GSTZ1/LOC101116841/LOC101119648/DECR1/SHMT1/AFMID/EPHX1/FH/FMO1/PGD/PTGS2/PHYH/GCSH/GPT2/BCKDHA/AGXT2/ETFDH/HPD/UPB1/CYP1A1/LOC101120701/FADS1/GOT1/SCD/CYP2E1/HAGH/ECI1/ABAT/MDH2/GLUD1/IDO1/OTC/HSD17B10/PGK1
GO:0043436	oxoacid metabolic process	61/351	208/4368	2.70644e-18	UGT1A1/AKR1A1/DPYD/MPC2/HGD/ACAD11/HACL1/FBP1/IDNK/LOC101106395/PSAT1/ALDH1A1/HIBCH/IDH1/SHMT2/GLS2/AMDHD1/PAH/CPT1B/CROT/AKR1D1/PLIN5/HSD17B4/HADH/BDH2/LOC101112223/UGDH/GSTZ1/LOC101116841/LOC101119648/DECR1/SHMT1/AFMID/EPHX1/FH/FMO1/PGD/PTGS2/PHYH/GCSH/GPT2/BCKDHA/AGXT2/ETFDH/HPD/UPB1/CYP1A1/LOC101120701/FADS1/GOT1/SCD/CYP2E1/HAGH/ECI1/ABAT/MDH2/GLUD1/IDO1/OTC/HSD17B10/PGK1
GO:0006575	cellular modified amino acid metabolic process	15/351	42/4368	1.92683e-05	MMACHC/PCYOX1/SHMT2/GSTK1/MTHFD1/GSTZ1/GSTA1/SLC16A10/SHMT1/BBOX1/GSTA1-1/LOC101106720/LOC101107232/LOC101116273/HAGH
GO:0006952	defense response	49/351	305/4368	4.79185e-05	CHIA/LOC101103771/S100A8/PARP14/PTX3/MX2/MX1/IFIH1/DPP4/FN1/RSAD2/IL1RN/IL1A/EIF2AK2/CLEC4D/BST-2B/BST-2A/PGLYRP2/CFD/CXCL9/CXCL10/ANXA3/RIPK3/NT5E/TNFAIP3/CXCL16/CALCOCO2/CCR7/IFI35/PTGS2/ZBP1/LBP/CD40/LOC101102413/ZFP36/PML/AIF1/LOC101123244/CSRP3/LOC101120204/LOC105601867/LOC101120613/LOC101121216/MBL2/LOC101102194/PMAIP1/IDO1/TLR7/TIMP1
GO:0051707	response to other organism	42/351	253/4368	0.000124405	LOC101103771/S100A8/PARP14/PTX3/MX2/MX1/IFIH1/CFLAR/RSAD2/EIF2AK2/CLEC4D/BST-2B/BST-2A/PGLYRP2/CFD/CXCL9/CXCL10/ANXA3/RIPK3/C7H15orf48/TNFAIP3/CA3/CXCL16/CALCOCO2/CCR7/IFI35/RBBP9/ZBP1/LBP/CD40/LOC101102413/ZFP36/PML/TAP2/AIF1/LOC101123244/MBL2/LOC101102194/ANKRD1/PMAIP1/IDO1/TLR7
GO:0044419	biological process involved in interspecies interaction between organisms	44/351	273/4368	0.000148625	JUN/LOC101103771/S100A8/PARP14/PTX3/MX2/MX1/IFIH1/CFLAR/RSAD2/EIF2AK2/CLEC4D/BST-2B/BST-2A/PGLYRP2/CFD/CXCL9/CXCL10/ANXA3/RIPK3/C7H15orf48/TNFAIP3/CA3/CXCL16/CALCOCO2/CCR7/IFI35/RBBP9/ZBP1/LBP/CD40/LOC101102413/ZFP36/PML/TAP2/AIF1/TRIM38/LOC101123244/MBL2/LOC101102194/ANKRD1/PMAIP1/IDO1/TLR7
GO:0001666	response to hypoxia	10/351	35/4368	0.00778109	DPP4/ITPR2/TGFB3/MYC/HYOU1/UCP2/PML/PMAIP1/CLDN3/PGK1
GO:0009410	response to xenobiotic stimulus	10/351	37/4368	0.011392	UGT1A1/CRYZ/LOC101103771/FBP1/AOX1/INHBA/FOS/MYC/FMO1/ANKRD1
GO:0006955	immune response	42/351	315/4368	0.012317	LOC101103771/S100A8/PARP14/PTX3/MX2/MX1/CCL19/IFIH1/RSAD2/IL1RN/IL1A/MFNG/CLEC4D/LOC101114861/PGLYRP2/CFD/CXCL9/CXCL10/ANXA3/RIPK3/TGFB3/TNFAIP3/CCL16/LOC101119572/LOC101120093/CXCL16/CALCOCO2/CCR7/IFI35/ZBP1/LBP/CD40/LIF/PML/TAP2/AIF1/LOC101123244/MBL2/FAS/LOC101102194/IDO1/TLR7
GO:0005996	monosaccharide metabolic process	13/351	59/4368	0.0135287	AKR1A1/FGGY/PGM1/FBP1/GALT/LOC101106395/GALM/PCK2/ATF3/PMAIP1/MDH2/PFKFB1/PGK1
GO:0006790	sulfur compound metabolic process	15/351	77/4368	0.0199206	MMACHC/HMGCS2/MPC2/GSTK1/UGDH/GSTZ1/GSTA1/ACSS2/HMGCS1/MCEE/GSTA1-1/LOC101106720/LOC101107232/LOC101116273/HAGH
GO:0055086	nucleobase-containing small molecule metabolic process	23/351	150/4368	0.0344824	LOC101109838/DPYD/HMGCS2/MPC2/NUDT16/FBP1/UPP1/NT5C3A/UGDH/NT5E/SHMT1/AFMID/FMO1/PGD/ACSS2/LOC101109035/HMGCS1/UPB1/MCEE/PANK1/DCTPP1/ADK/PGK1
GO:0048660	regulation of smooth muscle cell proliferation	8/351	30/4368	0.0383718	JUN/HBEGF/NDRG2/TGFB3/TNFAIP3/SOD2/CDKN1A/AIF1

## Sheet: GO_ORA_MF_Liver_2dpi
Supplementary Table 5
Transcriptomic profiling reveals intense host-pathogen dispute compromising
homeostasis during acute Rift Valley fever virus infection
Erick Bermúdez-Méndez, Paolo Angelino, Lucien van Keulen, Sandra van de Water, Barry Rockx, Gorben P. Pijlman,
Angela Ciuffi, Jeroen Kortekaas, Paul J. Wichgers Schreur
Significantly enriched pathways altered in liver and spleen of lambs in response to RVFV infection.
Liver 2 dpi - Gene Ontology Over-representation Analysis - Molecular Function
ID	Description	Gene Ratio	Bg Ratio	padj	geneID
GO:0016491	oxidoreductase activity	92/401	279/4514	6.79219e-30	MMACHC/AKR1A1/LOC101104943/CRYZ/LOC101109838/DPYD/FMO5/SELENBP1/HGD/ACAD11/PTGR1/LOC101106395/ALDH1A1/AOX1/IDH1/PECR/PHYHD1/PCYOX1/MSRB3/PAH/MGST1/LOC101106419/LOC101113583/AKR1D1/GSTK1/P4HA2/ALDH7A1/HSD17B4/HADH/BDH2/ADH1C/LOC101112223/UGDH/DHRS1/LOC101119050/SORD/DHRS7/MTHFD1/RDH11/ALDH6A1/IYD/SOD2/SQLE/LOC101116841/LOC101119648/DECR1/PIPOX/PNPO/DEGS1/FMO1/PGD/PRDX6/PTGS2/DHTKD1/PHYH/LOC1011071…
GO:0005506	iron ion binding	20/401	55/4514	1.25328e-06	LOC101104943/AOX1/PAH/LOC101113583/ACP5/P4HA2/LOC101116841/LOC101119648/PHYH/CYP2A6/BBOX1/MSMO1/CYP1A1/LOC101119853/LOC101120701/LOC101106641/SCD/CYP2E1/LOC101110727/CYP3A24
GO:0046906	tetrapyrrole binding	19/401	52/4514	2.11368e-06	MMACHC/LOC101104943/LOC101113583/LOC101116841/LOC101119648/PTGS2/CYP2A6/CAT/CYP1A1/LOC101119853/LOC101120701/FADS1/LOC101106641/CYP2E1/CYB5A/LOC101110727/CYP3A24/IDO1/PGRMC1
GO:0019842	vitamin binding	15/401	44/4514	9.39943e-05	MMACHC/HACL1/SHMT2/P4HA2/ETNPPL/TTPA/SHMT1/PNPO/DHTKD1/PHYH/GPT2/AGXT2/ALAS1/GOT1/ABAT
GO:0030170	pyridoxal phosphate binding	9/401	21/4514	0.00100125	SHMT2/ETNPPL/SHMT1/PNPO/GPT2/AGXT2/ALAS1/GOT1/ABAT
GO:0070279	vitamin B6 binding	9/401	21/4514	0.00100125	SHMT2/ETNPPL/SHMT1/PNPO/GPT2/AGXT2/ALAS1/GOT1/ABAT
GO:0050660	flavin adenine dinucleotide binding	10/401	26/4514	0.00103248	MMACHC/FMO5/ACAD11/LOC101106395/AOX1/SQLE/PIPOX/FMO1/ACAD10/AIFM1
GO:0042802	identical protein binding	55/401	398/4514	0.00821738	UGT1A1/MMACHC/JUN/CRYZ/DPYD/HMGCS2/LOC101103771/MPC2/HGD/SLC51A/CLDN1/PTX3/NUDT16/FBP1/IFIH1/DPP4/AOX1/CASP8/PHC2/SETX/EIF2AK2/OLR1/PDXP/TNFAIP8L1/HADH/UGDH/RIPK3/FOS/TGFB3/TNFAIP3/SOD2/DECR1/SAT2/SHMT1/CALCOCO2/PNPO/IFI35/PRDX6/ATF3/CRYAB/JAML/BBOX1/PACSIN3/UPB1/PML/ALAS1/CSRP3/IFIT2/PANK1/DCTPP1/CLDN3/PBLD/PFKFB1/FOXO4/PGRMC1
GO:0016810	hydrolase activity, acting on carbon-nitrogen (but not peptide) bonds	11/401	43/4514	0.0173396	NIT1/GLS2/AMDHD1/PGLYRP2/MTHFD1/AFMID/AGMAT/ZBP1/LOC101109035/UPB1/SIRT3
GO:0051287	NAD binding	7/401	21/4514	0.0264017	ALDH1A1/AOX1/IDH1/HADH/BDH2/UGDH/SIRT3
GO:0050661	NADP binding	6/401	16/4514	0.0274209	CRYZ/FMO5/DECR1/FMO1/PGD/NNT
GO:0016765	transferase activity, transferring alkyl or aryl (other than methyl) groups	8/401	28/4514	0.0340659	FDFT1/MGST1/GSTK1/GSTA1/GSTA1-1/LOC101106720/LOC101107232/LOC101116273
GO:0016209	antioxidant activity	8/401	30/4514	0.0492321	MGST1/GSTK1/SOD2/PRDX6/PTGS2/LOC101102413/CAT/LOC101116273
GO:0043177	organic acid binding	7/401	24/4514	0.0492321	UGT1A1/S100A8/P4HA2/TM4SF5/SHMT1/PHYH/OTC

## Sheet: GO_GSEA_BP_Liver_2dpi
Supplementary Table 5
Transcriptomic profiling reveals intense host-pathogen dispute compromising
homeostasis during acute Rift Valley fever virus infection
Erick Bermúdez-Méndez, Paolo Angelino, Lucien van Keulen, Sandra van de Water, Barry Rockx, Gorben P. Pijlman,
Angela Ciuffi, Jeroen Kortekaas, Paul J. Wichgers Schreur
Significantly enriched pathways altered in liver and spleen of lambs in response to RVFV infection.
Liver 2 dpi - Gene Ontology Gene Set Enrichment Analysis - Biological Process
ID	Description	Set Size	NES	padj	geneID
GO:0044281	small molecule metabolic process	421	-2.39126	7.9362e-22	CUBN/SLC37A4/ST6GAL1/GNPNAT1/PYCR1/COQ5/FPGS/LOC101115778/ACACA/NIT2/DLD/MGST2/GNPAT/PFKFB2/NDUFS1/ENTPD4/NQO1/COQ2/RARS2/ACMSD/LIPE/PARP1/AK3/PLPP3/EARS2/SUCLG2/AASS/DHFR/NUDT7/LTA4H/SLC25A13/GLDC/AK5/CLN6/GOT2/MDH1/IGF2/HPRT1/OXSM/ACOT8/PPCDC/NME4/NUDT12/INSR/MID1IP1/PDHA1/ILVBL/CES2/FAR2/PSPH/RRM1/DKKL1/PCBD1/GPI/ADSL/ALDH8A1/HMGCL/BPNT1/MDH2/ALOX12/PNPLA8/MCCC2/GAPDH/AK7/SCD5/CPT2/SLC39A8/BHM…
GO:0006082	organic acid metabolic process	209	-2.48751	6.24246e-16	SLC37A4/ST6GAL1/PYCR1/FPGS/LOC101115778/ACACA/NIT2/DLD/MGST2/RARS2/ACMSD/EARS2/AASS/DHFR/NUDT7/LTA4H/GLDC/GOT2/MDH1/OXSM/ACOT8/INSR/MID1IP1/PDHA1/ILVBL/CES2/PSPH/GPI/ALDH8A1/MDH2/ALOX12/PNPLA8/MCCC2/GAPDH/SCD5/CPT2/SLC39A8/BHMT/PTGS1/HGD/PON1/MIF/SHMT2/MPC2/DDAH1/ETFDH/UGDH/PHYH/HAAO/PGD/EPHX1/GSTZ1/FH/LOC101119648/LPIN1/VNN1/DECR1/AKR1D1/GPT2/GLUD1/GLS2/ALDOB/LOC101112223/GOT1/SHMT1/BCKDHA/AKR1A…
GO:0006952	defense response	305	2.34421	1.18844e-15	PTX3/RSAD2/TDGF1/LOC101121216/LOC105601867/CSRP3/BST-2B/CLEC4D/BST-2A/S100A8/IDO1/LOC101120204/MX2/TNFAIP6/LOC101103771/PTGS2/LOC101102194/TLR7/LOC101102413/LOC101103623/IL1RN/CXCL8/ZBP1/CD40/SLC1A1/CXCL1/IL1A/GHSR/LOC101120613/IL6/RIPK3/CXCL16/CXCL10/MMP12/CHI3L1/EIF2AK2/CCR7/TNFAIP3/PML/LOC101123244/LBP/MX1/PMAIP1/ALOX5AP/CXCL9/IFI35/PARP14/ZFP36/CLEC5A/IFIH1/WNT5A/CALCOCO2/LOC101114535/HRH4/TI…
GO:0051707	response to other organism	253	2.22255	1.01528e-11	PTX3/RSAD2/TDGF1/BST-2B/CLEC4D/BST-2A/C7H15orf48/S100A8/ANKRD1/IDO1/MX2/LOC101103771/LOC101102194/TLR7/LOC101102413/LOC101103623/CXCL8/ZBP1/CD40/IL6/RIPK3/CXCL16/CXCL10/MMP12/EIF2AK2/CCR7/TNFAIP3/TAP2/PML/LOC101123244/LBP/MX1/PMAIP1/CXCL9/IFI35/PARP14/ZFP36/CLEC5A/IFIH1/WNT5A/CALCOCO2/IL22RA1/DDX3X/ANXA3/RAB20/LYZ/BAC5/LOC101103376/CFLAR/AQP4/PPARG/TLR2/FKBP5/NFKBIA/FGL2/IL15/IL10/TLR4/ATP1B1/LY9…
GO:0044419	biological process involved in interspecies interaction between organisms	273	2.19906	1.46807e-11	PTX3/RSAD2/TDGF1/BST-2B/CLEC4D/BST-2A/C7H15orf48/S100A8/ANKRD1/IDO1/MX2/LOC101103771/LOC101102194/TLR7/LOC101102413/LOC101103623/CXCL8/ZBP1/CD40/IL6/JUN/RIPK3/CXCL16/CXCL10/MMP12/EIF2AK2/CCR7/TNFAIP3/TAP2/PML/LOC101123244/LBP/MX1/PMAIP1/CXCL9/IFI35/PARP14/ZFP36/CLEC5A/IFIH1/WNT5A/CALCOCO2/IL22RA1/DDX3X/ANXA3/RAB20/LYZ/BAC5/LOC101103376/CFLAR/AQP4/PPARG/TLR2/FKBP5/TRIM38/NFKBIA/FGL2/IL15/IL10/TLR4…
GO:0006629	lipid metabolic process	315	-2.08234	5.41346e-11	NR1H3/ACACA/PSAP/VAV3/MGST2/GALC/GNPAT/PIGP/PIGN/COQ2/GBA2/LIPE/IAH1/PLPP3/NUDT7/PCCA/CLN6/PLA2G2C/OXSM/MID1IP1/PPP2R5A/ILVBL/CES2/FAR2/PLD1/TMEM38B/DKKL1/MTMR8/APOH/PIP4K2B/HSD11B1/SERINC5/ALDH8A1/ORMDL3/PAFAH2/HMGCL/BPNT1/ALOX12/PNPLA8/B3GALT1/PLIN1/RDH5/SCD5/EBPL/CPT2/PLBD1/PTGS1/FGF1/PRKAA2/PON1/MIF/HINT2/PLA2G4B/ETFDH/PRDX6/HSD17B7/PHYH/EPHX1/TTR/CYP17A1/SIRT3/LOC101119648/LCAT/LPIN1/DGKG/HS…
GO:0043067	regulation of programmed cell death	276	1.99617	1.40653e-08	TDGF1/ANKRD1/IDO1/BCL2L15/GADD45B/SOD2/CD40/SLC1A1/PLAUR/SCG2/MDM4/AMIGO2/NKX3-1/IL6/JUN/CDKN1A/RIPK3/ATF3/CXCL10/SFN/EIF2AK2/TNFAIP3/TIMP3/PML/PMAIP1/LOC101103187/TNFSF10/ADAMTS20/INHBA/BTG1/MYC/LOC101104705/ZFP36/CLEC5A/WNT5A/LOC101114535/LOC101117272/TFAP2A/BCL2L1/HYOU1/ACKR3/DDX3X/SETX/OSR1/BIRC3/CFLAR/PPARG/LGALS3/RAMP2/CASP8/RTKN/IL10/TP53INP1/MDK/C1H3orf38/FASLG/ANXA1/ATF4/RHOB/TMBIM1/SLC7…
GO:0006955	immune response	314	1.87634	7.94514e-08	PTX3/RSAD2/TDGF1/CLEC4D/S100A8/LOC101119572/IDO1/MX2/LOC101120093/LOC101103771/LOC101102194/LIF/TLR7/IL1RN/CXCL8/ZBP1/CD40/LOC101110710/CXCL1/IL1A/IL6/OVAR-DRB3/RIPK3/CXCL16/CXCL10/MMP12/CCR7/TNFAIP3/TAP2/PML/LOC101123244/LBP/MX1/TNFSF10/TGFB3/CCL19/FAS/CXCL9/IFI35/PARP14/CLEC5A/IFIH1/WNT5A/CALCOCO2/LOC101114535/LOC101114285/SAMSN1/DDX3X/ANXA3/RAB20/AQP4/PPARG/TLR2/NFKBIA/FGL2/IL15/IL10/CD200/MDK…
GO:0023056	positive regulation of signaling	281	1.8453	8.26718e-07	RSAD2/TDGF1/CLEC4D/ANKRD1/HBEGF/LOC101103771/GADD45B/ZBP1/CD40/SLC1A1/PLAUR/HCRTR1/GHSR/NKX3-1/IL6/RIPK3/ATF3/MMP12/EIF2AK2/CCR7/TIMP3/PML/PMAIP1/TNFSF10/ADAMTS20/INHBA/MYC/IFI35/PARP14/WNT5A/TMEM106A/REL/RIPK1/P2RY6/RELL1/GDF15/ACKR3/CALR/NETO1/DDX3X/CFLAR/PPARG/TRIM38/LRRC8A/CASP8/SLC1A3/LY96/FASLG/MME/TERF2IP/WASF1/GADD45G/LPAR1/NTF3/SELP/WLS/TSPAN14/CXCR4/RSPO2/DHX58/ADIPOQ/NR1H4/SNAP25/MT3/C…
GO:0055086	nucleobase-containing small molecule metabolic process	150	-2.03347	1.58276e-06	GNPNAT1/LOC101115778/ACACA/NDUFS1/ENTPD4/PARP1/AK3/SUCLG2/AASS/NUDT7/SLC25A13/AK5/HPRT1/OXSM/ACOT8/PPCDC/NME4/NUDT12/INSR/PDHA1/FAR2/RRM1/GPI/ADSL/GAPDH/AK7/TKT/GMPR/AK8/MPC2/NMNAT3/UGDH/HAAO/PGD/MCEE/ALDOB/ENTPD3/SHMT1/NUDT16/DCTPP1/NT5E/ADK/FMO2/AK1/UPB1/DPYD/HMGCS1/FBP1/AFMID/LOC101109035/HMGCS2/PANK1/ACSS2/LOC101109838/FMO1
GO:0034097	response to cytokine	148	2.07872	1.9847e-06	TDGF1/IFIT2/ANKRD1/LOC101102194/IL1RN/CXCL8/ZBP1/SLC1A1/IL1A/NKX3-1/IL6/MSC/CXCL16/CXCL10/MMP12/EIF2AK2/PML/PARP14/ZFP36/IFIH1/WNT5A/CALCOCO2/RAB20/AQP4/PPARG/CASP8/NFKBIA/IL15/MME/ACKR1/SLC12A2/UGCG/IRF1/STAT1/CXCR4/ADIPOQ/IFNG/CD70/NR1H4/MT3/ABCG4/KIT/NFIL3/HSP90AB1/IRAK2/EGR1/ADAM10/FABP4/IL1R1/MYNN/RAB7B/UBE2G2/HAX1/IL7/HYAL2/NUP35/EEF1E1/CD24
GO:0051239	regulation of multicellular organismal process	479	1.53273	6.79955e-05	RSAD2/TDGF1/CSRP3/IDO1/HBEGF/TNFAIP6/CRABP2/EDN1/CXCL8/ESRRG/CD40/LOC101113369/SLC1A1/LIPG/IL1A/GHSR/ADM/AMIGO2/NKX3-1/IL6/RGS2/RIPK3/PROCR/CXCL10/SFN/FOS/MMP12/CLEC4A/LOC101112606/CHI3L1/EIF2AK2/CCR7/TNFAIP3/ZDHHC21/SGMS2/PML/CASQ1/TGFB3/INHBA/BTG1/MYC/ZFP36/CLEC5A/MGP/IFIH1/WNT5A/LOC101114535/GJA1/TFAP2A/TMEM106A/REL/TIMP1/DNAJB11/GDF15/LOC101110922/STC1/CALR/NETO1/DDX3X/ANXA3/OSR1/PPARG/TLR2/R…
GO:0008283	cell population proliferation	353	1.58194	0.000150668	TDGF1/IDO1/HBEGF/RARRES1/SOD2/CD40/SCG2/IL1A/ADM/IGF2BP1/NKX3-1/IL6/JUN/CDKN1A/RIPK3/CXCL10/SFN/MMP12/EIF2AK2/APOBEC1/TNFAIP3/IL27/PML/TGFB3/INHBA/LMO1/DLX3/BTG1/CXCL9/MYC/IFI35/S100A11/ZFP36/FAM83A/ST8SIA1/WNT5A/GJA1/TES/TIMP1/P2RY6/STC1/ACKR3/CALR/OSR1/CFLAR/PPARG/LGALS3/NFKBIA/IL15/PSMB10/IL10/TP53INP1/MDK/EHF/B2M/ANXA1/SERPINB1/SLC7A11/PLA2G4A/IRF1/NTF3/STAT1/CCNE1
GO:0051094	positive regulation of developmental process	192	1.72282	0.000322282	CRABP2/SOD2/CXCL8/CD40/IL1A/GHSR/ADM/MEDAG/AMIGO2/IL6/SFN/FOS/CHI3L1/ADAMTS20/TGFB3/INHBA/BTG1/CXCL9/ZFP36/WNT5A/GJA1/TFAP2A/LMOD3/GDF15/LOC101110922/CALR/CAMK1/ANXA3/OSR1/RAMP2/LRRC8A/CASP8/IL15/CD53/MDK/MME/ANXA1/ATF4/RHOB/BMPR2/CD83/NFKBIZ/EFNA5/ADIPOQ/IFNG/NR1H4/BRINP3/LMO3/S100A10/SCUBE3
GO:0072359	circulatory system development	182	1.67917	0.000585143	TDGF1/CSRP3/ANKRD1/SOD2/CXCL8/CD40/SLC1A1/SCG2/IL1A/ADM/NKX3-1/CDKN1A/CXCL10/CHI3L1/PML/DLX3/BTG1/SEMA3C/WNT5A/GJA1/ACKR3/ANXA3/OSR1/PPARG/RAMP2/JAM3/PGK1/MDK/FASLG/ANXA1/ZFAND5/RHOB/MEF2A/ENPP2/CCDC134/STAT1
GO:0010628	positive regulation of gene expression	215	1.61001	0.00118945	RSAD2/IDO1/CXCL8/CD40/IL1A/IGF2BP1/NKX3-1/IL6/ATF3/MMP12/EIF2AK2/CCR7/APOBEC1/TCF23/MYC/ZFP36/CLEC5A/IFIH1/WNT5A/LOC101114535/GJA1/TFAP2A/TMEM106A/DRD1/LOC101110922/CALR/DDX3X/SETX/OSR1/PPARG/RAMP2/CASP8/IL15/IL10/TP53INP1/LY96/B2M/ANXA1/ATF4/CD83/IRF1/MEF2A/IL12A/DHX58/ADIPOQ/IFNG/NR1H4/MT3/CD226/ALOX12B/DDX21/S100A10/NFIL3
GO:0051050	positive regulation of transport	136	1.64616	0.00243021	PTX3/ANKRD1/LIPG/IL1A/NKX3-1/CXCL10/SFN/CASQ1/TGFB3/CXCL9/WNT5A/DRD1/HSPA2/STC1/CALR/CAMK1/PPARG/LGALS3/LRRC8A/NFKBIA/IL15/ATP1B1/FASLG/B2M/ANXA1/ATF4/PLA2G4A/NTF3/MEF2A/WLS/ADIPOQ/IFNG/NR1H4/GCK/ABCG4/ALOX12B
GO:0040012	regulation of locomotion	170	1.52938	0.00702567	TDGF1/HBEGF/TNFAIP6/SOD2/CXCL8/CD40/SCG2/RIPK3/CXCL16/CXCL10/CCR7/SEMA3C/MADCAM1/WNT5A/GJA1/CHRM4/TIMP1/STC1/CALR/ANXA3/RAP2B/PPARG/LGALS3/JAM3/TP53INP1/MDK/ST3GAL4/ANXA1/RHOB/NTF3/ENPP2/SELP/CXCR4/IL12A/MIEN1/ADIPOQ/IFNG
GO:0043603	cellular amide metabolic process	326	-1.46198	0.00747772	LOC101103726/MCTS1/GFM2/RPL26/MRPS23/RPS18/UBA52/EIF3K/DLAT/RPLP1/RPL29/RPL13A/LOC101114033/RPS26/MRPL11/RPL35A/KLHL25/RPSA/RPS17/EIF3M/RPL32/RPL9/RPL3/RPL36/RPL37/MRPS35/DISP1/ELOVL7/RPS3/LOC105602566/RPS12/RPS14/RPL23A/RPS13/CNOT10/ACLY/RPS27L/MRPL19/MRPL22/RPL31/DARS2/CPE/RPS11/LOC101123533/RPL6/RPL8/CSDE1/LOC101104199/RPS19/RPS5/DPH6/FAU/RPL34/ELOVL6/COG8/RPS6/MRPS12/ST6GAL1/RPL23/RPL21/CASP3…
GO:0040011	locomotion	217	1.44465	0.00769416	TDGF1/KIF5C/HBEGF/TNFAIP6/SOD2/CXCL8/CD40/SCG2/RIPK3/CXCL16/CXCL10/CCR7/SEMA3C/MADCAM1/WNT5A/LOC101114535/GJA1/CHRM4/TIMP1/STC1/ACKR3/CALR/ANXA3/RAP2B/PPARG/LGALS3/JAM3/TP53INP1/MDK/ST3GAL4/SLC12A2/ANXA1/RHOB/PDGFRA/NTF3/ENPP2/EDNRB/SELP/CXCR4/IL12A/EFNA5/MIEN1/ADIPOQ/IFNG/HOXB9
GO:0045944	positive regulation of transcription by RNA polymerase II	148	1.57037	0.00869412	CSRP3/CD40/IL1A/NKX3-1/IL6/ATF3/MMP12/INHBA/LMO1/MYC/WNT5A/LOC101114535/TFAP2A/SERTAD1/DDX3X/SETX/CAMK1/OSR1/PPARG/NFKBIA
GO:0061061	muscle structure development	106	1.63701	0.0088183	CSRP3/ANKRD1/WFIKKN2/SOD2/ADM/MSC/ATF3/CXCL10/FOS/TCF23/CASQ1/BTG1/CXCL9/WNT5A/LMOD3/GDF15/LOC101110922/CAMK1/CFLAR/RAMP2/LRRC8A/CD53/MEF2A/EDNRB/NMRK2/MYPN
GO:0045934	negative regulation of nucleobase-containing compound metabolic process	205	1.46353	0.00925328	ANKRD1/CRYAB/IGF2BP1/NKX3-1/IL6/JUN/CDKN1A/MMP12/APOBEC1/PML/TCF23/LOC101103187/LMO1/ZFP36/DNAJB1/WNT5A/TFAP2A/CENPF/ID3/CALR/OSR1/PPARG/FASLG/TERF2IP/MXD1/ATF4/IRF1/MEF2A/EDNRB/CCNE1/LOC101115187/RFX5/DEPDC1/ADIPOQ/IFNG/OTUD7B/NR1H4/ESR2/MT3/PAF1/HNRNPAB/DDIT4/FRK/ID2/EGR1/BHLHE40/NUPR1/FABP4/CLOCK/PTBP1
GO:0060341	regulation of cellular localization	153	1.50026	0.0095087	RSAD2/CSRP3/ANKRD1/TNFAIP6/SLC1A1/IL1A/NKX3-1/IL6/SFN/PML/TGFB3/ZFP36/WNT5A/DNAJC13/CAMK1/LGALS3/LRRC8A/YOD1/TMBIM1/SLC7A11/NDFIP2/CCNE1/WLS/IL12A/EFNA5/ADIPOQ/IFNG/OTUD7B/NR1H4/SNAP25/GCK
GO:0006875	cellular metal ion homeostasis	96	1.61729	0.0107917	CSRP3/SCNN1G/CD40/SLC1A1/HCRTR1/IL1A/CXCL10/PML/CASQ1/CXCL9/MYC/WNT5A/DRD1/STC1/SLC30A7/SLC1A3/ATP1B1/FASLG/ATF4
GO:0009628	response to abiotic stimulus	173	1.46966	0.0152678	CSRP3/SCNN1G/ANKRD1/CD40/SLC1A1/IL1A/NKX3-1/DNAJA4/CDKN1A/FOS/APOBEC1/PML/PMAIP1/CASQ1/TGFB3/MYC/ST8SIA1/HYOU1/TIMP1/HSPA2/NETO1/DDX3X/LRRC8A/CASP8/NFKBIA/SLC1A3/PGK1/FUNDC1/TP53INP1/MDK/MME/RHOB/SLC7A11/IRF1/LOC101123292/CXCR4/IL12A
GO:0043086	negative regulation of catalytic activity	74	1.58495	0.0251898	PTX3/LOC101102194/GADD45B/PLAUR/RGS2/SFN/TNFAIP3/TIMP3/ZFP36/TIMP1/DDX3X/CFLAR/PPARG
GO:0051223	regulation of protein transport	83	1.58974	0.0260575	RSAD2/ANKRD1/SLC1A1/IL1A/IL6/SFN/TGFB3/CAMK1/LRRC8A/YOD1/SLC7A11/NDFIP2/WLS/IL12A/EFNA5/ADIPOQ/IFNG/NR1H4/GCK
GO:0001503	ossification	65	1.59809	0.0270695	SPP1/TNFAIP6/IL6/SGMS2/TGFB3/CLEC5A/MGP/WNT5A/TFAP2A/OSR1/PPARG/MDK/PHOSPHO1/ATF4
GO:0000003	reproduction	193	1.39792	0.0288529	PTX3/TNFAIP6/LOC101103623/IL1A/GHSR/NKX3-1/RGS2/TCF23/INHBA/WNT5A/GJA1/ZFP42/TIMP1/HSPA2/LOC101110922/CD9/CALR/OSR1/LOC101103376/ARMC2/LRRC8A/MDK/GTSF1/CCDC42/CCNE1/BOLL/FKBP6/CTSB/SMC1B/HOXA9/CCNE2/ADAMTS1/CCNYL1/RNF212B/PSMC3IP/RHBDD1/EGR1/NUPR1/RSPH1/TEKT3/CLOCK/MCMDC2/SMAD1/APP/MDFI/TEKT2/LRRC52/NRIP1/ABHD2/CCDC87/UBE2B/PLEKHA1/OVGP1/B4GALT1/PSMA8/HSF2/TTLL1/BRCA2/MFSD14A/AMH/ING2/IGFBP5/STAT…
GO:0022414	reproductive process	192	1.3912	0.0288529	PTX3/TNFAIP6/LOC101103623/IL1A/GHSR/NKX3-1/RGS2/TCF23/INHBA/WNT5A/GJA1/ZFP42/TIMP1/HSPA2/LOC101110922/CD9/CALR/OSR1/LOC101103376/ARMC2/LRRC8A/MDK/GTSF1/CCDC42/CCNE1/BOLL/FKBP6/CTSB/SMC1B/HOXA9/CCNE2/ADAMTS1/CCNYL1/RNF212B/PSMC3IP/RHBDD1/EGR1/NUPR1/RSPH1/TEKT3/CLOCK/MCMDC2/SMAD1/APP/MDFI/TEKT2/LRRC52/NRIP1/ABHD2/CCDC87/UBE2B/PLEKHA1/OVGP1/B4GALT1/PSMA8/HSF2/TTLL1/BRCA2/MFSD14A/AMH/ING2/IGFBP5/RNF1…
GO:0006913	nucleocytoplasmic transport	66	1.57872	0.0350301	CDKN1A/SFN/MMP12/PML/CALR/CAMK1/NFKBIA/KPNA2/IFNG/SDAD1/THOC6/EIF6/HYAL2/HNRNPA2B1/NXF1/STRADA/RAN/KPNA6/MED1/NUTF2/TXNIP/STRADB/PHAX/TNPO1/RIOK2/SSB
GO:0051169	nuclear transport	66	1.57872	0.0350301	CDKN1A/SFN/MMP12/PML/CALR/CAMK1/NFKBIA/KPNA2/IFNG/SDAD1/THOC6/EIF6/HYAL2/HNRNPA2B1/NXF1/STRADA/RAN/KPNA6/MED1/NUTF2/TXNIP/STRADB/PHAX/TNPO1/RIOK2/SSB
GO:0016477	cell migration	223	1.37054	0.0350301	TDGF1/HBEGF/TNFAIP6/SOD2/CXCL8/CD40/SCG2/RIPK3/CXCL16/CXCL10/MMP12/CCR7/PML/SEMA3C/MADCAM1/WNT5A/LOC101114535/GJA1/TIMP1/STC1/CALR/ANXA3/RAP2B/PPARG/LGALS3/SPDL1/JAM3/TP53INP1/MDK/ST3GAL4/DCLK1/SLC12A2/ANXA1/ZFAND5/RHOB/NTF3/ENPP2/EDNRB/SELP/IL12A/MIEN1/ADIPOQ/IFNG/HOXB9
GO:0008015	blood circulation	72	1.44873	0.037554	CSRP3/HBEGF/PTGS2/EDN1/SLC1A1/ADM/RGS2/ZDHHC21/DRD1/STC1/PPARG/RAMP2/ATP1B1/MEF2A/EDNRB/STAT1/ADIPOQ/AGTR2
GO:0001775	cell activation	197	1.31536	0.0481537	RSAD2/CLEC4D/IDO1/CXCL8/CD40/IL6/CDKN1A/RIPK3/CXCL10/CLEC4A/CCR7/TNFAIP3/IL27/LMO1/IFI35/WNT5A/SAMSN1/TMEM106A/LOC101110922/ANXA3/RAP2B/LGALS3/LRRC8A/FGL2/IL15/PSMB10/IL10/CD200/MDK/B2M/ANXA1/SLC7A11/CD83/PLA2G4A/IRF1/SELP/NFKBIZ/IL12A

## Sheet: GO_GSEA_MF_Liver_2dpi
Supplementary Table 5
Transcriptomic profiling reveals intense host-pathogen dispute compromising
homeostasis during acute Rift Valley fever virus infection
Erick Bermúdez-Méndez, Paolo Angelino, Lucien van Keulen, Sandra van de Water, Barry Rockx, Gorben P. Pijlman,
Angela Ciuffi, Jeroen Kortekaas, Paul J. Wichgers Schreur
Significantly enriched pathways altered in liver and spleen of lambs in response to RVFV infection.
Liver 2 dpi - Gene Ontology Gene Set Enrichment Analysis - Molecular Function
ID	Description	Set Size	NES	padj	geneID
GO:0016491	oxidoreductase activity	279	-2.63322	1.67528e-24	ALDH2/PDHA1/FAR2/KDM1B/RETSAT/GLRX5/RRM1/KCNAB1/SOD3/HSD11B1/ALDH8A1/MDH2/ALOX12/GRHPR/LOC101114408/GAPDH/RDH5/SCD5/LOC101122400/PTGS1/GMPR/HGD/TMLHE/MSRB3/MMACHC/LOC101106419/ETFDH/PPOX/PRDX6/HSD17B7/PRDX5/UGDH/PYROXD2/PHYH/HAAO/PGD/CYP17A1/LOC101119648/FTO/DHRS7/HSD11B2/DECR1/NNT/RDH11/MGST1/AKR1D1/LOC101107541/GLUD1/SOD1/DHTKD1/AIFM1/LOC101112223/PIPOX/LOC101113583/PHYHD1/BCKDHA/WWOX/AKR1A1/CR…
GO:0046982	protein heterodimerization activity	100	2.44047	7.39367e-10	SLC51A/LOC101111669/LOC101104790/LOC101113108/LOC101110711/LOC101105036/LOC101113369/LOC101106041/LOC101102344/LOC101120455/ATF3/LOC101108086/LOC101110457/LOC101112606/LOC101122148/TAF4B/LOC101118999/LOC101119679/LOC101102231/LOC101123417/LOC101121387/LOC101122904/JAM3/LOC101121643/ATF4/TAF3/LOC101109919/MEF2A/LOC101123292/IL12A/LOC101121908/NOLC1/LOC101112856/LOC101120447/LOC101110974/LOC1069904…
GO:0048018	receptor ligand activity	129	2.29053	6.65844e-09	SPP1/TDGF1/LOC101119572/HBEGF/LOC101120093/LIF/LOC101103623/IL1RN/CXCL8/SCG2/CXCL1/IL1A/ADM/IL6/CXCL16/CXCL10/BMP7/TNFSF10/TGFB3/INHBA/CCL19/BMP2/MANF/CXCL9/WNT5A/POMC/LOC101114535/FGF22/LOC101114285/TIMP1/GDF15/STC1/LOC101103376/LGALS3/IL15/IL10/MDK/FASLG/NTF3/IL23A/IL12A/FGF5/EFNA5/ADIPOQ/CORT/IFNG
GO:0030545	signaling receptor regulator activity	133	2.27259	1.70381e-08	SPP1/TDGF1/LOC101119572/HBEGF/LOC101120093/LIF/LOC101103623/WFIKKN2/IL1RN/CXCL8/SCG2/CXCL1/IL1A/ADM/IL6/CXCL16/CXCL10/BMP7/TNFSF10/TGFB3/INHBA/CCL19/BMP2/MANF/CXCL9/WNT5A/POMC/LOC101114535/FGF22/LOC101114285/TIMP1/GDF15/STC1/LOC101103376/LGALS3/IL15/IL10/MDK/FASLG/NTF3/IL23A/IL12A/FGF5/EFNA5/ADIPOQ/CORT/IFNG
GO:0030546	signaling receptor activator activity	131	2.25892	1.70381e-08	SPP1/TDGF1/LOC101119572/HBEGF/LOC101120093/LIF/LOC101103623/IL1RN/CXCL8/SCG2/CXCL1/IL1A/ADM/IL6/CXCL16/CXCL10/BMP7/TNFSF10/TGFB3/INHBA/CCL19/BMP2/MANF/CXCL9/WNT5A/POMC/LOC101114535/FGF22/LOC101114285/TIMP1/GDF15/STC1/LOC101103376/LGALS3/IL15/IL10/MDK/FASLG/NTF3/IL23A/IL12A/FGF5/EFNA5/ADIPOQ/CORT/IFNG
GO:0005125	cytokine activity	69	2.43999	4.5619e-08	SPP1/LOC101119572/LOC101120093/LIF/LOC101103623/IL1RN/CXCL8/SCG2/CXCL1/IL1A/IL6/CXCL16/CXCL10/TNFSF10/INHBA/CCL19/CXCL9/WNT5A/LOC101114535/LOC101114285/TIMP1/LOC101103376/IL15/IL10/FASLG
GO:0005506	iron ion binding	55	-2.26375	5.98278e-07	TMLHE/PHYH/HAAO/CYP17A1/LOC101119648/ACP5/LOC101113583/LOC101110727/LOC101106641/LOC101104943/CYP3A24/MSMO1/BBOX1/PAH/LOC101120701/CYP2C19/CYP2E1/LOC101107056/CYP1A1/CYP2A6/LOC101116841/LOC101119853/SCD/AOX1
GO:0016705	oxidoreductase activity, acting on paired donors, with incorporation or reduction of molecular oxygen	57	-2.26133	6.40642e-07	SCD5/PTGS1/TMLHE/PHYH/CYP17A1/LOC101119648/FTO/LOC101113583/FMO5/LOC101110727/LOC101106641/FMO2/LOC101104943/CYP3A24/SQLE/BBOX1/PAH/LOC101120701/CYP2C19/CYP2E1/LOC101107056/CYP1A1/CYP2A6/LOC101116841/LOC101119853/SCD/FMO1
GO:0005102	signaling receptor binding	281	1.8599	7.37873e-07	SPP1/TDGF1/CLEC4D/S100A8/LOC101119572/HBEGF/LOC101120093/LOC101103771/LIF/LOC101103623/WFIKKN2/IL1RN/CXCL8/PLAUR/SCG2/CXCL1/IL1A/ADM/IL6/CXCL16/CXCL10/TAP2/IL27/BMP7/TNFSF10/TGFB3/INHBA/CCL19/BMP2/MANF/CXCL9/SEMA3C/MADCAM1/WNT5A/POMC/LOC101114535/FGF22/LOC101114285/TIMP1/DNAJB11/GDF15/STC1/CALR/NETO1/LOC101103376/LGALS3/IL15/JAM3/IL10/MDK/LY96/FASLG/PLSCR4/TMBIM1/RND1/NTF3/IL23A/IL12A/FGF5/EFNA5/…
GO:0005126	cytokine receptor binding	88	2.19183	1.49914e-06	LOC101119572/LOC101120093/LIF/LOC101103623/IL1RN/CXCL8/CXCL1/IL1A/IL6/CXCL16/CXCL10/IL27/TNFSF10/TGFB3/CCL19/CXCL9/LOC101114535/LOC101114285/LOC101103376/IL15/IL10/FASLG/TMBIM1/NTF3/IL12A/EFNA5/IFNG/CD70/CXCL13/IL13/GH/LOC100101238/RASL11B/LOC101104661
GO:0003677	DNA binding	464	1.53627	3.84501e-05	LOC101111669/POU5F1/ANKRD1/LOC101104790/LOC101113108/LOC101110711/LOC101105036/ZBP1/ESRRG/LOC101113369/LOC101106041/NR4A2/NFE2/LOC101102344/LOC101120455/NKX3-1/MSC/JUN/HMGN5/ATF3/LOC101108086/LOC101110457/FOS/MMP12/LOC101112606/TNFAIP3/DDIT3/DLX3/LOC101122148/MYC/ZFP36/TWIST2/IFIH1/ZFP42/TFAP2A/REL/LOC101109397/LOC101109652/PHC2/LOC101118999/DDX3X/LOC101113221/SETX/PLAG1/OSR1/LOC101119679/LOC1011…
GO:0016829	lyase activity	57	-2.05304	5.57349e-05	GLO1/CTH/CA5B/MGST2/CA9/ACMSD/GLDC/CA14/PPCDC/PCBD1/ADSL/GGCX/HMGCL/FH/CYP17A1/ACO1/ALDOB/GOT1/AZIN2/ALAD/CA11/NEIL2/PCK2/HACL1/CA3/ETNPPL/CYP1A1
GO:0046906	tetrapyrrole binding	52	-2.04572	5.57349e-05	PTGS1/MMACHC/CYP17A1/LOC101119648/PGRMC1/LOC101113583/LOC101110727/LOC101106641/CYB5A/LOC101104943/CYP3A24/ADGB/LOC101120701/CYP2C19/CYP2E1/LOC101107056/FADS1/DUOX2/CYP1A1/CAT/CYP2A6/LOC101116841/LOC101119853
GO:0098772	molecular function regulator activity	441	1.51639	0.00026983	SPP1/TDGF1/SERPINE1/LOC101119572/HBEGF/LOC101120093/LIF/LOC101103623/WFIKKN2/IL1RN/CXCL8/SERPINH1/SCG2/CXCL1/IL1A/ADM/NKX3-1/IL6/RGS2/JUN/CDKN1A/ANXA2/RIPK3/CXCL16/CXCL10/TFPI2/RGS4/TIMP3/BMP7/LOC101123244/LOC101119509/TCF23/TNFSF10/NCF4/TGFB3/ALOX5AP/INHBA/CCL19/BMP2/MANF/CXCL9/LOC101104705/DNAJB1/WNT5A/POMC/LOC101114535/FGF22/LOC101114285/MNAT1/TIMP1/GDF15/CST6/STC1/DDX3X/ANXA3/DENND2D/RAP2B/PH…
GO:0016788	hydrolase activity, acting on ester bonds	230	-1.58991	0.002265	PPT1/CDC25A/PFKFB2/HDHD2/ELAC1/CDC25C/DNAJC6/TREX2/LIPE/PDE6G/PPEF1/DUSP6/PLPP3/YBEY/PLA2G2C/ACOT8/PLD3/NUDT12/SIAE/ALDH2/PPP2R5A/PPM1L/CES2/PSPH/PLD1/MTMR8/RNASEH2A/ARSA/PDE7A/PAFAH2/RNASE6/PNPLA8/PDP2/PON3/PLBD1/LOC101116991/ENDOG/PON1/PLA2G4B/PRDX6/PTPRR/LCAT/LPIN1/CDC14B/ACP5/C21H11orf54/NT5E/DTD2/NEIL2/HIBCH/LOC101115671/HAGH/PDE6C/PLA2G2D/ARSK/CPPED1/PPM1K/FBP1/LIPC/RGN/PFKFB1/LOC101115927/…
GO:0016758	hexosyltransferase activity	56	-1.83311	0.00239849	B3GALT1/AGL/LOC101119393/PYGB/GYS2/B3GALT5/UGT1A3/MFNG/UGT1A6/UGT2B7/LOC101117163/UGT1A4/UGT1A9/UGT1A1/LOC101116729
GO:0000987	cis-regulatory region sequence-specific DNA binding	95	1.78546	0.00244624	ESRRG/NFE2/NKX3-1/MSC/JUN/ATF3/FOS/DLX3/MYC/TFAP2A/REL/EHF/MXD1/ATF4/ELF1/IRF1/MEF2A/HOXB5/NR1H4/HOXA9/ESR2/NFIL3/MTF1/EGR1/BHLHE40/CCAR1/CLOCK/ZNF143/E2F4/HEYL/SMAD1/APP/NRIP1/HSF2/MEIS1/CEBPG/SUB1/PITX3
GO:0030246	carbohydrate binding	64	1.82105	0.00289811	PTX3/CLEC4D/SELE/CLEC2D/SLC2A3/VCAN/LOC101102156/CLEC4A/CHI3L1/ADGRL3/CLEC5A/CLEC6A/P4HA2/CALR/SFTPA1/LGALS3/LOC101120999/ENPP2/HKDC1/SELP
GO:0046914	transition metal ion binding	325	-1.51975	0.00289811	NR1I2/FTH1/NR1H3/SREK1IP1/CLIP1/PEG10/NR3C2/XYLT2/AGBL5/RTN4IP1/PAPPA2/OGFOD2/CA9/AGTPBP1/L3MBTL3/CPB2/ACMSD/PARP1/PPEF1/CYP17/ATP7B/EARS2/NUDT7/LTA4H/ZFAND4/CYP2J/SEC24D/CA14/PRICKLE1/BLM/CPXM1/FTL/SIRT4/KDM1B/TRIM45/THRA/MTR/SOD3/HMGCL/PEPD/ALOX12/ENPP5/BHMT/PRIM1/SEC23A/TRIM37/TMLHE/ZMAT1/MSRB3/PHYH/HAAO/CYP17A1/SIRT3/LOC101119648/ACP5/C21H11orf54/FBXO40/S100B/LOC101112223/NUDT16/LOC101113583/…
GO:0000978	RNA polymerase II cis-regulatory region sequence-specific DNA binding	89	1.7706	0.00293338	ESRRG/NKX3-1/MSC/JUN/ATF3/FOS/DLX3/MYC/TFAP2A/REL/EHF/MXD1/ATF4/ELF1/IRF1/MEF2A/HOXB5/NR1H4/HOXA9/ESR2/NFIL3/MTF1/EGR1/BHLHE40/CCAR1/CLOCK/ZNF143/E2F4/HEYL/SMAD1/APP/NRIP1/HSF2/MEIS1/CEBPG/SUB1/PITX3
GO:0001664	G protein-coupled receptor binding	54	1.83783	0.00327144	LOC101119572/LOC101120093/CXCL8/CXCL1/ADM/CXCL16/CXCL10/CCL19/CXCL9/WNT5A/LOC101114535/LOC101114285
GO:0046983	protein dimerization activity	256	1.40975	0.0205909	SLC51A/LOC101111669/LOC101104790/LOC101113108/CRYAB/LOC101110711/LOC101105036/LOC101113369/LOC101106041/LOC101102344/LOC101120455/MSC/ATF3/LOC101108086/LOC101110457/LOC101112606/PML/TCF23/LOC101122148/MYC/TWIST2/CALCOCO2/CENPF/ID3/GDF15/TAF4B/LOC101118999/LOC101119679/LOC101102231/LOC101123417/LOC101121387/ABCD2/LOC101122904/JAM3/LOC101121643/MME/B2M/MXD1/ATF4/TAF3/LOC101109919/MEF2A/FBXW11/LOC10…
GO:0016791	phosphatase activity	79	-1.55631	0.033443	CDC25A/PFKFB2/HDHD2/CDC25C/DNAJC6/PPEF1/DUSP6/PLPP3/PPP2R5A/PPM1L/PSPH/MTMR8/PDP2/PON1/PTPRR/LPIN1/CDC14B/ACP5/NT5E/CPPED1/PPM1K/FBP1/PFKFB1/PDXP
GO:0016757	glycosyltransferase activity	95	-1.5494	0.033443	STT3A/ST6GAL1/PIGP/XYLT2/HYAL1/PARP1/ST8SIA4/HPRT1/FUT1/SIRT4/B3GALT1/AGL/LOC101119393/GLT8D2/PYGB/GYS2/DPY19L3/B3GALT5/GLT1D1/ST3GAL3/UGT1A3/MFNG/UGT1A6/UGT2B7/ST6GALNAC6/LOC101117163/UGT1A4/UGT1A9/UGT1A1/LOC101116729
GO:0022857	transmembrane transporter activity	288	-1.3811	0.033443	AQP1/CHRNB4/SLC25A44/ABCA5/MFSD8/NDUFA10/LRRC8E/GJB2/ATP1A2/AQP9/SLC39A9/SLC37A4/VDAC1/ABCB1/GC/NDUFS1/LOC101118398/ABCG1/CACNB2/ANO10/AQP11/ATP7B/ATP6V1E2/SLC7A2/SLC25A13/MCOLN1/KCNS3/LRP6/SLC41A2/P2RX5/TMEM38B/SLC29A1/SLC8A3/KCNAB1/SLC17A5/SLC17A8/SFXN3/SLC24A5/AQP7/SLC2A2/SLC23A3/SLC5A1/NIPAL3/SLC39A8/ITPR2/SLC17A3/CACNB3/MPC2/LOC101119087/SLC25A4/SLC39A2/TMEM38A/SLC9A9/LOC101104046/SFXN1/ATP6…
GO:0005215	transporter activity	303	-1.34162	0.0484291	AQP1/CHRNB4/SLC25A44/ABCA5/NPC1L1/MFSD8/NDUFA10/LRRC8E/GJB2/ATP1A2/AQP9/SLC39A9/SLC37A4/VDAC1/ABCB1/GC/NDUFS1/LOC101118398/ABCG1/CACNB2/ANO10/AQP11/ATP7B/ATP6V1E2/SLC7A2/SLC25A13/MCOLN1/KCNS3/LRP6/SLC41A2/APOM/P2RX5/TMEM38B/SLC29A1/SLC8A3/KCNAB1/SLC17A5/SLC17A8/SFXN3/SLC24A5/AQP7/SLC2A2/SLC23A3/SLC5A1/NIPAL3/SLC39A8/ITPR2/SLC17A3/CACNB3/MPC2/LOC101119087/SLC25A4/SLC39A2/TMEM38A/SLC9A9/LOC10110404…

## Sheet: GO_ORA_BP_Liver_4dpi
Supplementary Table 5
Transcriptomic profiling reveals intense host-pathogen dispute compromising
homeostasis during acute Rift Valley fever virus infection
Erick Bermúdez-Méndez, Paolo Angelino, Lucien van Keulen, Sandra van de Water, Barry Rockx, Gorben P. Pijlman,
Angela Ciuffi, Jeroen Kortekaas, Paul J. Wichgers Schreur
Significantly enriched pathways altered in liver and spleen of lambs in response to RVFV infection.
Liver 4 dpi - Gene Ontology Over-representation Analysis - Biological Process
ID	Description	Gene Ratio	Bg Ratio	padj	geneID
GO:0006629	lipid metabolic process	30/150	315/4368	9.32946e-05	LOC101115927/ALDH1A1/CERS6/AOX1/PECR/PLA2G2D/PTGS1/PON1/HSD17B4/LOC101119050/LIPC/LOC101116841/DECR1/APOH/FMO1/HSD11B1/ACSS2/BCO1/HSD17B2/BCO2/HMGCS1/MSMO1/LOC101120701/FADS1/SCD/CYP2E1/TTR/STAR/MID1IP1/EBP
GO:1901615	organic hydroxy compound metabolic process	14/150	99/4368	0.00148565	ALDH1A1/IDH1/PECR/PDXP/PON1/SLC16A10/LOC101116841/TTPA/HMGCS1/ALDH2/LOC101120701/TTR/STAR/EBP
GO:0044281	small molecule metabolic process	32/150	421/4368	0.00180095	FGGY/LOC101109838/DPYD/PSAT1/ALDH1A1/HIBCH/IDH1/PECR/PTGS1/PAH/ALDH1L2/PDXP/PON1/HSD17B4/LOC101116841/TTPA/DECR1/AFMID/FH/FMO1/ACSS2/HMGCS1/LOC101120701/FADS1/IGF2/PANK1/SCD/CYP2E1/TTR/STAR/MID1IP1/PFKFB1
GO:0019752	carboxylic acid metabolic process	20/150	207/4368	0.00210139	DPYD/PSAT1/ALDH1A1/HIBCH/IDH1/PTGS1/PAH/ALDH1L2/PON1/HSD17B4/LOC101116841/DECR1/AFMID/FH/FMO1/LOC101120701/FADS1/SCD/CYP2E1/MID1IP1
GO:0043436	oxoacid metabolic process	20/150	208/4368	0.00210139	DPYD/PSAT1/ALDH1A1/HIBCH/IDH1/PTGS1/PAH/ALDH1L2/PON1/HSD17B4/LOC101116841/DECR1/AFMID/FH/FMO1/LOC101120701/FADS1/SCD/CYP2E1/MID1IP1
GO:0006082	organic acid metabolic process	20/150	209/4368	0.00210139	DPYD/PSAT1/ALDH1A1/HIBCH/IDH1/PTGS1/PAH/ALDH1L2/PON1/HSD17B4/LOC101116841/DECR1/AFMID/FH/FMO1/LOC101120701/FADS1/SCD/CYP2E1/MID1IP1
GO:0044282	small molecule catabolic process	12/150	85/4368	0.00210139	LOC101109838/DPYD/HIBCH/PAH/ALDH1L2/PDXP/PON1/HSD17B4/LOC101116841/DECR1/AFMID/LOC101120701
GO:0044255	cellular lipid metabolic process	20/150	215/4368	0.00247048	LOC101115927/ALDH1A1/CERS6/PECR/PLA2G2D/PTGS1/PON1/HSD17B4/LOC101119050/DECR1/APOH/FMO1/BCO1/BCO2/HMGCS1/FADS1/SCD/CYP2E1/TTR/MID1IP1
GO:0006066	alcohol metabolic process	9/150	61/4368	0.0122778	ALDH1A1/IDH1/PECR/PON1/LOC101116841/HMGCS1/LOC101120701/TTR/STAR
GO:0016053	organic acid biosynthetic process	9/150	67/4368	0.0207737	DPYD/PSAT1/ALDH1A1/PTGS1/LOC101116841/LOC101120701/FADS1/SCD/MID1IP1
GO:0046394	carboxylic acid biosynthetic process	9/150	67/4368	0.0207737	DPYD/PSAT1/ALDH1A1/PTGS1/LOC101116841/LOC101120701/FADS1/SCD/MID1IP1
GO:0008202	steroid metabolic process	8/150	60/4368	0.0422124	PON1/LOC101116841/HSD11B1/HSD17B2/HMGCS1/LOC101120701/STAR/EBP
GO:0032787	monocarboxylic acid metabolic process	12/150	125/4368	0.0462766	ALDH1A1/IDH1/PTGS1/HSD17B4/LOC101116841/DECR1/FMO1/LOC101120701/FADS1/SCD/CYP2E1/MID1IP1
GO:0008610	lipid biosynthetic process	13/150	144/4368	0.0475326	CERS6/PTGS1/LOC101116841/ACSS2/HSD17B2/HMGCS1/MSMO1/LOC101120701/FADS1/SCD/STAR/MID1IP1/EBP

## Sheet: GO_ORA_MF_Liver_4dpi
Supplementary Table 5
Transcriptomic profiling reveals intense host-pathogen dispute compromising
homeostasis during acute Rift Valley fever virus infection
Erick Bermúdez-Méndez, Paolo Angelino, Lucien van Keulen, Sandra van de Water, Barry Rockx, Gorben P. Pijlman,
Angela Ciuffi, Jeroen Kortekaas, Paul J. Wichgers Schreur
Significantly enriched pathways altered in liver and spleen of lambs in response to RVFV infection.
Liver 4 dpi - Gene Ontology Over-representation Analysis - Molecular Function
ID	Description	Gene Ratio	Bg Ratio	padj	geneID
GO:0016491	oxidoreductase activity	41/176	279/4514	4.21567e-12	LOC101109838/DPYD/SOD1/PTGR1/ALDH1A1/AOX1/IDH1/PECR/PTGS1/PAH/ALDH1L2/P4HA2/HSD17B4/LOC101119050/ALDH6A1/LOC101116841/DECR1/FMO1/HSD11B1/LOC101107119/LOC106990122/LOC101109111/PGFS/BCO1/HSD17B2/CIAPIN1/BCO2/BBOX1/CAT/NNT/MSMO1/ACAD10/ALDH2/LOC101119853/LOC101120701/FADS1/LOC101107056/SCD/CYP2E1/LOC101110727/F8
GO:0005506	iron ion binding	12/176	55/4514	8.22074e-05	AOX1/PAH/P4HA2/LOC101116841/BBOX1/MSMO1/LOC101119853/LOC101120701/LOC101107056/SCD/CYP2E1/LOC101110727
GO:0016705	oxidoreductase activity, acting on paired donors, with incorporation or reduction of molecular oxygen	12/176	57/4514	8.25166e-05	PTGS1/PAH/P4HA2/LOC101116841/FMO1/BBOX1/LOC101119853/LOC101120701/LOC101107056/SCD/CYP2E1/LOC101110727
GO:0004497	monooxygenase activity	9/176	33/4514	0.000139289	PAH/LOC101116841/FMO1/BCO1/LOC101119853/LOC101120701/LOC101107056/CYP2E1/LOC101110727
GO:0020037	heme binding	9/176	49/4514	0.00346004	PTGS1/LOC101116841/CAT/LOC101119853/LOC101120701/FADS1/LOC101107056/CYP2E1/LOC101110727
GO:0046906	tetrapyrrole binding	9/176	52/4514	0.00466754	PTGS1/LOC101116841/CAT/LOC101119853/LOC101120701/FADS1/LOC101107056/CYP2E1/LOC101110727

## Sheet: GO_GSEA_BP_Liver_4dpi
Supplementary Table 5
Transcriptomic profiling reveals intense host-pathogen dispute compromising
homeostasis during acute Rift Valley fever virus infection
Erick Bermúdez-Méndez, Paolo Angelino, Lucien van Keulen, Sandra van de Water, Barry Rockx, Gorben P. Pijlman,
Angela Ciuffi, Jeroen Kortekaas, Paul J. Wichgers Schreur
Significantly enriched pathways altered in liver and spleen of lambs in response to RVFV infection.
Liver 4 dpi - Gene Ontology Gene Set Enrichment Analysis - Biological Process
ID	Description	Set Size	NES	padj	geneID
GO:0043207	response to external biotic stimulus	254	1.89514	6.84979e-08	S100A8/LOC101103771/CLEC4D/BST-2A/BST-2B/MMP12/PTX3/ANKRD1/TLR7/RSAD2/LOC101102413/LOC443320/C7H15orf48/MX2/CLEC5A/IL25/LOC101102194/MX1/FABP4/ZBP1/LBP/LOC101103623/LYZ/PML/PRDX1/TAP2/IFI35/RIPK3/CXCL16/CCT5/CALCOCO2/LY96/ADAR/PPARG/DDX21/B2M/BPI/HYAL2/IL22RA1/CXCL8/ANXA3/TNFSF8/CD40/LOC101123244/TNFAIP3/PARP14/HYAL3/ZMPSTE24/FKBP5/HAMP/LYAR/CFL1/TLR9/STMN1/CCR7/PRDX2/S100A14/KCNJ8/CFP/ATP1B1/MYD…
GO:0051707	response to other organism	253	1.89072	6.84979e-08	S100A8/LOC101103771/CLEC4D/BST-2A/BST-2B/MMP12/PTX3/ANKRD1/TLR7/RSAD2/LOC101102413/LOC443320/C7H15orf48/MX2/CLEC5A/IL25/LOC101102194/MX1/FABP4/ZBP1/LBP/LOC101103623/LYZ/PML/PRDX1/TAP2/IFI35/RIPK3/CXCL16/CCT5/CALCOCO2/LY96/ADAR/PPARG/DDX21/B2M/BPI/HYAL2/IL22RA1/CXCL8/ANXA3/TNFSF8/CD40/LOC101123244/TNFAIP3/PARP14/HYAL3/ZMPSTE24/FKBP5/HAMP/LYAR/CFL1/TLR9/STMN1/CCR7/PRDX2/S100A14/KCNJ8/CFP/ATP1B1/MYD…
GO:0051276	chromosome organization	96	2.35574	1.02228e-07	DNA2/PSMC3IP/RAD51/CCNE1/HELLS/KNTC1/MCM3/PML/CCNE2/CENPN/CENPP/GAR1/RACGAP1/MCM6/MYC/CENPH/GINS1/CDCA8/KIF22/HSP90AB1/CCT5/GINS4/GINS3/SMC1B/TOP2A/BLM/CCT7/ZMPSTE24/CENPK/CENPO/FEN1
GO:0072594	establishment of protein localization to organelle	84	2.13293	3.97334e-05	MMP12/CDKN1A/PML/TIMM17A/TOMM40/TOMM40L/KPNA2/MON1A/CCT5/HYAL2/NUTF2/TIMM9/CCT7/TNFAIP3/LOC101118849/TIMM10/TRAM1/CHP1/CHMP4B/ELAVL1/KPNA6/SRP19/PEX14/TOMM5/BRCA2/SRP68/NFKBIA/VPS36/AIP/NUP214
GO:0006260	DNA replication	69	2.09066	0.000103249	DNA2/RAD51/CCNE1/MCM3/CCNE2/ORC1/MCM6/GINS1/GINS4/DDX21/ESCO2/GINS3/BLM/GRWD1/GMNN/PCNA/ZMPSTE24/FEN1/RPA2/RFC3/BRCA2/ATAD5/POLE2
GO:0006259	DNA metabolic process	239	1.58327	0.000450587	ANKRD1/DNA2/PSMC3IP/RAD51/CDKN1A/CCNE1/HELLS/MCM3/EYA1/PML/CCNE2/ORC1/GAR1/MCM6/MYC/LOC101106791/GINS1/KIF22/HSP90AB1/CCT5/MND1/GINS4/DDX21/ESCO2/RNF212B/AP5S1/GINS3/TP53/TOP2A/BLM/MC1R/CCT7/GRWD1/RUVBL2/DTL/MNAT1/NUDT1/GMNN/CD40/PCNA/ZMPSTE24/FEN1/DFFA/ERCC8/DNASE1L1/XRCC2
GO:0009967	positive regulation of signal transduction	256	1.53375	0.000450587	LOC101103771/CLEC4D/MMP12/ANKRD1/RSAD2/PLAUR/HBEGF/GDF15/TREM2/ZBP1/RSPO2/PML/LOC101117971/CALR/MYC/IFI35/RIPK3/HSP90AB1/GADD45B/LY96/PPARG/SCEL/DDX21/HYAL2/INHBA/TP53/ATF3/TRIM38/HCRTR1/RELL1/MC1R/PRMT5/ENHO/REL/CD40/ATP6V0C/PARP14/PTBP1/SELP/TLR9/CCR7/PRDX2/DOK4/TIMP3/MYD88/CCDC22/BAMBI/DKK2/HAX1/EIF2AK2/NR1H4/CTNS/EEF1E1/DHX58/RPTOR/AVPI1
GO:0006913	nucleocytoplasmic transport	66	2.01867	0.000531003	MMP12/CDKN1A/SFN/PML/CALR/RITA1/KPNA2/HYAL2/NUTF2/CAMK1/EIF6/RAN/CHP1/ELAVL1/KPNA6/STRADA/RIOK2/NFKBIA/GLE1/NUP214/XPO5/SDAD1/SSB/PARK7/MED1/RPAIN/THOC6/TGFB1
GO:0051169	nuclear transport	66	2.01867	0.000531003	MMP12/CDKN1A/SFN/PML/CALR/RITA1/KPNA2/HYAL2/NUTF2/CAMK1/EIF6/RAN/CHP1/ELAVL1/KPNA6/STRADA/RIOK2/NFKBIA/GLE1/NUP214/XPO5/SDAD1/SSB/PARK7/MED1/RPAIN/THOC6/TGFB1
GO:0022613	ribonucleoprotein complex biogenesis	115	1.81027	0.000531003	LOC105612015/GAR1/NOP2/HSP90AB1/RIOK1/SNRPC/NIP7/NOB1/PRMT5/RPF2/SNRPD1/RPL7L1/EIF6/DDX52/KRR1/NOC4L/LYAR/UTP23/SNRPB/GEMIN2/GEMIN8/BRIX1/PRPF3/RRP15/NOL11/MRPL44/PAK1IP1/GEMIN6/USP4/RRP7A/NPM3/SF3A3/RIOK2/EIF3D/EXOSC3/EIF3L/NOP58/WDR55/PDCD11/RRP8/NOP10/LTV1/BMS1/EXOSC10/ESF1/SDAD1/PRPF19/XRCC5/HEATR1/LOC101112694/UTP4/MPHOSPH10/USP39/C1QBP/TARBP2
GO:0006954	inflammatory response	148	1.72776	0.000891872	S100A8/LOC101121216/CHI3L1/LOC105601867/LOC101120204/TLR7/CSRP3/ALOX5AP/LOC101102413/LOC101110922/TNFAIP6/TREM2/IL25/LOC101114535/FABP4/LBP/LOC101117971/TIMP1/IL1RN/IFI35/PBK/HYAL2/MDK/CXCL8/TNFRSF1A/IL1A/B4GALT1/TNFAIP3/HYAL3/SELP/HAMP/TLR9/LOC101120613/CCR7/PRDX2/MYD88/GPSM3/ANXA1/TLR4
GO:0022402	cell cycle process	236	1.5014	0.00142323	DNA2/PSMC3IP/LOC101110922/CLSPN/RAD51/CDKN1A/CCNE1/CDK1/CDC25A/KNTC1/PML/CCNE2/TUBB/METTL13/AURKA/RACGAP1/CALR/MYC/LOC101106791/CDCA8/KIF22/MND1/RNF212B/DRG1/SMC1B/INHBA/BIRC5/BLM/PLK2/IL1A/DTL/ZMPSTE24/FEN1/DCUN1D3/CFL1/STMN1/XRCC2/SSX2IP/CHMP4B/ANXA1/HAUS8/RPA2/ZWILCH/STRADA/RPTOR/BRCA2/ATAD5/GJA1/CDC25B/KIF20A/NUBP1/SDE2/RHNO1/NKX3-1/CLOCK/RIOK2
GO:0032880	regulation of protein localization	140	1.71051	0.00185559	ANKRD1/CSRP3/RSAD2/TNFAIP6/CCNE1/TREM2/SFN/CDK1/LGALS3/CCNE2/GPD1L/EFNA5/TGFB3/HSP90AB1/CCT5/HYAL2/RSL1D1/BIRC5/IL1A/CCT7/MCU/CAMK1/LRRC8A/CHP1/SLC1A1/ARF6/UBE2G2/NR1H4/MIEF2/TAX1BP3/RAP1GDS1/TMBIM1/SLC51B/VRK1/NKX3-1/CLOCK
GO:0007059	chromosome segregation	59	1.89733	0.00298568	PSMC3IP/CCNE1/KNTC1/SKA1/SPC25/CCNE2/CENPN/RACGAP1/CDCA8/KIF22/ESCO2/SMC1B
GO:0010942	positive regulation of cell death	117	1.56303	0.0102145	ANKRD1/MELK/CDKN1A/LOC101114535/PML/JUN/MYC/RIPK3/GADD45B/SOD2/PPARG/HYAL2/TP53INP1/INHBA/TP53/ATF3/EIF2S1/PRMT2/B4GALT1/CTLA4/CD40/DCUN1D3/HEBP2/PTRH2/TIMP3/C1H3orf38/ANXA1/EEF1E1/IDO1/DIABLO/NKX3-1/BACE1/BTG1/SLC9A3R1/TNFRSF1B/PPP1CA/RBCK1/SLC6A13/IL6/LYN/DKKL1/FASLG/PARK7/SAP18/ATF4
GO:0044282	small molecule catabolic process	85	-1.62831	0.0118575	GALT/LPIN1/ALDOB/MCCC2/HAAO/CPT1B/ECI1/AKR1D1/MT3/GALM/AMDHD1/HADH/IDNK/SHMT1/HAGH/AKR1A1/OTC/UPB1/AGXT2/GCSH/PLIN5/ACAD11/BDH2/CROT/ABCD2/HIBCH/PDXP/DECR1/PAH/HSD17B4/LOC101120701/AFMID/DPYD/LOC101109838/PON1/ALDH1L2/LOC101116841
GO:0016032	viral process	52	1.74057	0.0151845	PTX3/RSAD2/LOC101102194/JUN/HSP90AB1/CTSB/HYAL2/TRIM38/CXCL8/PTBP1/CFL1/CHMP4B/IFIH1/EIF2AK2/ZFP36/EIF3D
GO:0071214	cellular response to abiotic stimulus	58	1.63705	0.0221251	ANKRD1/RAD51/CDKN1A/TIMP1/MYC/PBK/HYAL2/NOC2L/TP53INP1/EIF2S1/BLM/MC1R/CD40/HYAL3/ZMPSTE24/IRF1/BRCA2/SDE2/RHNO1/CLOCK/EGR1/DDB2
GO:0104004	cellular response to environmental stimulus	58	1.63705	0.0221251	ANKRD1/RAD51/CDKN1A/TIMP1/MYC/PBK/HYAL2/NOC2L/TP53INP1/EIF2S1/BLM/MC1R/CD40/HYAL3/ZMPSTE24/IRF1/BRCA2/SDE2/RHNO1/CLOCK/EGR1/DDB2
GO:0010558	negative regulation of macromolecule biosynthetic process	203	1.33595	0.0382686	CRYAB/MMP12/ANKRD1/IGF2BP1/CDKN1A/CCNE1/FABP4/LMO1/ID3/PML/JUN/METTL13/CALR/DEPDC1/FRK/LOC101103187/PPARG/NOC2L/TP53/EIF2S1/DNAJB1/PRMT2
GO:0006629	lipid metabolic process	315	-1.3359	0.0382686	SMG1/LPIN1/TMEM38B/GALC/PLPP1/HMGCS2/GNPAT/PIK3CG/VAV3/PPP2R5A/SERINC5/INPP5K/CPT1B/CES2/HTR2B/ECI1/PMVK/PRDX6/AKR1D1/FAR2/FMO5/LPCAT2/DGKA/ALOX12B/ABCG4/MT3/RDH11/GNLY/ALDH1A2/SIRT3/CCL21/PLPP3/PNPLA8/HADH/PLA2G2C/SQLE/FDFT1/HACL1/PCCA/LCAT/CYP1A1/ALDH8A1/CEPT1/PLIN5/EPHX1/HSD17B7/ACAD11/FGF1/ST3GAL3/EBPL/RDH5/BDH2/APOH/INSIG1/CROT/BCAT1/DGKG/LOC101110417/MID1IP1/ABCD2/LOC101119648/PLA2G5/B3GALT…
GO:0030099	myeloid cell differentiation	83	1.49915	0.0446459	LOC101113369/LOC101112606/CLEC5A/TNFAIP6/TREM2/IL25/PML/LOC101117971/MYC/PPARG/B2M/INHBA

## Sheet: GO_GSEA_MF_Liver_4dpi
Supplementary Table 5
Transcriptomic profiling reveals intense host-pathogen dispute compromising
homeostasis during acute Rift Valley fever virus infection
Erick Bermúdez-Méndez, Paolo Angelino, Lucien van Keulen, Sandra van de Water, Barry Rockx, Gorben P. Pijlman,
Angela Ciuffi, Jeroen Kortekaas, Paul J. Wichgers Schreur
Significantly enriched pathways altered in liver and spleen of lambs in response to RVFV infection.
Liver 4 dpi - Gene Ontology Gene Set Enrichment Analysis - Molecular Function
ID	Description	Set Size	NES	padj	geneID
GO:0046982	protein heterodimerization activity	100	2.34896	8.80271e-08	SLC51A/LOC101111669/LOC101102344/LOC101113369/LOC101104790/LOC101112606/LOC101119679/LOC101118999/LOC101120455/LOC101113108/LOC101110711/LOC101106041/LOC101105036/LOC101102231/LOC101110974/LOC101122904/LOC101106791/NOLC1/ATF3/LOC101120447/PRMT5/SAE1/JAM3/LOC101121643
GO:0016491	oxidoreductase activity	279	-1.67266	6.32475e-06	DHFR/PNPO/GSTK1/OXR1/DHTKD1/TMLHE/HSD11B1L/PPOX/TXNDC17/HAAO/LOC101104943/BDH1/MTHFD1/PRDX5/DHRS7/AIFM1/PCYOX1/SELENBP1/PRDX6/MSRB3/AKR1D1/FAR2/FMO5/DHRS1/ALOX12B/TYR/RDH11/LOC101104808/ALDH1A2/CYP17/LOC101116273/HADH/GLUD1/LOC101106641/AMBP/MGST1/SQLE/MTHFD2L/ALDH7A1/AKR1A1/CYP1A1/CRYZ/ALDH8A1/HSD17B7/ACAD11/LOC101102548/PHYHD1/RETSAT/RDH5/BDH2/ACAD10/STEAP2/NNT/IYD/SORD/HAO1/F8/LOC101113583/PYR…
GO:0140657	ATP-dependent activity	191	1.71248	7.42874e-05	DNA2/RAD51/ERCC6L/HELLS/MCM3/ORC1/EIF4A1/KIF2C/HSPA5/TAP2/MCM6/KIF5C/KIF24/KIF22/HYOU1/HSP90AB1/ATP6V1F/HSPA4L/ATP6V1B1/CCT5/ATP6V1E1/KIF4A/HSP90B1/DDX21/KIF23/SMC1B/TP53/TOP2A/BLM/CCT7/RUVBL2/HSPA4/KIFC1/DDX52/ATP6V0C/CCT3/CCT6A/ATP1A1/ATP2A2/XRCC2/ATP7A/DDX23/HSPA1A/DDX39B/IFIH1/ATP2B3/EIF4A3/OLA1/AFG3L2/ABCG8/DDX10/DHX58/DDX18/DDX24/ATAD5/KIF5B/KIF18A/KIF20A/NUBP1
GO:0046906	tetrapyrrole binding	52	-1.9156	0.000232946	CYB5A/LOC101106199/CYP17/LOC101106641/AMBP/CYP1A1/PGRMC1/LOC101113583/LOC101119648/CYP3A24/LOC101110727/CAT/ADGB/CYP2C19/LOC101120701/CYP2A6/CYP17A1/FADS1/PTGS1/CYP2E1/DUOX2/LOC101119853/LOC101116841/LOC101107056
GO:0016705	oxidoreductase activity, acting on paired donors, with incorporation or reduction of molecular oxygen	57	-1.8832	0.000232946	LOC101113583/LOC101119648/CYP3A24/LOC101110727/BBOX1/PAH/CYP2C19/FMO2/LOC101120701/CYP2A6/CYP17A1/FMO1/PTGS1/CYP2E1/LOC101119853/LOC101116841/LOC101107056/SCD
GO:0030246	carbohydrate binding	64	2.01098	0.000270253	CLEC4D/CLEC6A/CHI3L1/PTX3/SFTPA1/SELE/CLEC4A/CLEC5A/LOC101102156/VCAN/P4HA2/LGALS3/SELL/CALR/LOC101121762/CLEC2D
GO:0046983	protein dimerization activity	256	1.54632	0.000324613	SLC51A/LOC101111669/LOC101102344/CRYAB/LOC101113369/LOC101104790/LOC101112606/LOC101119679/LOC101118999/LOC101120455/LOC101113108/GDF15/LOC101110711/LOC101106041/LOC101105036/ID3/TWIST2/LOC101102231/PML/LOC101110974/GPD1L/HEYL/MYC/LOC101122904/LOC101106791/HSP90AB1/CALCOCO2/B2M/NOLC1/ATF3/LOC101120447/BLM/TIMM9/PRMT5/PRMT2/SAE1/JAM3/GRPEL1/LOC101121643/GSS/E2F4/TLR9/S100A16/LOC101112856/FBXW11/TI…
GO:0005506	iron ion binding	55	-1.86742	0.000342187	TMLHE/HAAO/LOC101104943/FTL/ALOX12B/LOC101104808/CYP17/LOC101106641/CYP1A1/LOC101102548/LOC101113583/LOC101119648/CYP3A24/LOC101110727/BBOX1/LOC101117015/PAH/CYP2C19/LOC101120701/MSMO1/CYP2A6/CYP17A1/AOX1/CYP2E1/LOC101119853/LOC101116841/LOC101107056/SCD
GO:0004386	helicase activity	51	2.04869	0.000352114	DNA2/RAD51/HELLS/MCM3/EIF4A1/MCM6/DDX21/BLM/RUVBL2/DDX52/DDX23/DDX39B/IFIH1/EIF4A3/DDX10/DHX58/DDX18/DDX24
GO:0004888	transmembrane signaling receptor activity	190	-1.51146	0.00224509	IL22RA2/FZD3/INSR/OPRL1/ANXA9/ACKR4/IL7R/LRP6/ADGRG6/ADRB2/IL17RB/GPR63/ADGRD1/CALCRL/LOC101115918/GPR171/HTR2B/GFRA3/GPR87/GPR68/CD247/LPAR6/TLR1/GPR15/ADGRF2/GRIA2/CD3D/GRID2/CHRM4/GABRA3/CCR9/GPR65/GPR75/CXCR6/KIT/CD3G/LOC101106767/IL13RA2/CD4/CD3E/CD79A/LEPR/GALR1/FCGR3A/GABRE/LPAR4/GABRA1/CCR3/GRIK3/LOC101116896/PR/IL18R1/SSTR2/TLR6/IL12B/GPR21/EPHA7/PTGFR/CYSLTR1/GHR/CD27/CCR10/NMUR2/GABRG1…
GO:0008289	lipid binding	142	1.50253	0.0207606	STAR/S100A8/APOA4/RBP2/ALOX5AP/LOC101110922/FABP5/TREM2/CRABP2/ANXA2/FABP4/LBP/PLEK2/RACGAP1/LY96/BPI/NCF4/ANXA3/PIGU/BPIFB1/LOC101121414
GO:0022836	gated channel activity	62	-1.63527	0.0220706	CLIC4/KCNK3/KCNMA1/AQP1/CACNB2/GRIA2/KCNC1/KCNG3/GRID2/SCNN1G/GABRA3/SLC17A3/LOC101116002/GABRE/LRRC52/GABRA1/GRIK3/KCNS3/ITPR2/KCNMB4/SCN2A/KCNG1/NMUR2/CLCA1/GABRG1/KCNAB1/CHRNB4/GRIK2/GRIA3
GO:0005198	structural molecule activity	218	1.29899	0.0351636	LOC101111669/LOC101102344/CRYAB/LOC101113369/LOC101104790/CSRP3/LOC101112606/LOC101119679/LOC101118999/LOC101120455/LOC101113108/LOC101110711/LOC101106041/CLDN6/LOC101109397/TUBA4A/LOC101105036/LOC101102231/KRT23/ASF1B/TUBB/LOC101110974/LOC101122904/LOC101106791/LOC101109652/LOC101116286/LOC101120447/NUTF2/MRPL18/NUP93
GO:0003735	structural constituent of ribosome	123	-1.47433	0.0424128	RPL30/RPS15A/RPS27/RPS11/RPL32/RPL13A/RPS20/RPL38/RPSA/RPL6/RPS8/RPS23/RPL7/RPS29/RPL36AL/RPS4X/RPLP1/RPL26/RPS19/RPS17/RPL9/LOC101118481/RPL37/RPS21/RPL23A/LOC101103232/RPS13/LOC101104199/FAU/RPL34/RPL31/RPS12/RPS24/LOC101107098/LOC101105336/RPL35A/LOC101121371/LOC101109212/LOC101110546/RPL21/LOC101102541/MRPS15/RPL23/LOC101116302/LOC101123533/RPL10A/LOC101115926/LOC101106166/LOC106991767/LOC101…
GO:0140640	catalytic activity, acting on a nucleic acid	176	1.38879	0.0451174	DNA2/RAD51/ERCC6L/HELLS/MCM3/METTL16/EIF4A1/MCM6/DDX21/TOP2A/NOB1/DNMT1/BLM/RPP38/RUVBL2/ISG20L2/DDX52/DUS2/FEN1/FARSB/DNASE1L1/PTRH2/XRCC2/DDX23/DDX39B/IFIH1/EIF4A3/MRPL44/DDX10/DHX58/XRN2/DDX18/DDX24/RNASEH2A/ATAD5/RTCB/YARS2/TOE1/POLR1B/TFB2M
GO:0140097	catalytic activity, acting on DNA	67	1.48248	0.0484131	DNA2/RAD51/ERCC6L/HELLS/MCM3/MCM6/TOP2A/DNMT1/BLM/RUVBL2/FEN1/DNASE1L1/XRCC2

## Sheet: GO_ORA_BP_Spleen_2dpi
Supplementary Table 5
Transcriptomic profiling reveals intense host-pathogen dispute compromising
homeostasis during acute Rift Valley fever virus infection
Erick Bermúdez-Méndez, Paolo Angelino, Lucien van Keulen, Sandra van de Water, Barry Rockx, Gorben P. Pijlman,
Angela Ciuffi, Jeroen Kortekaas, Paul J. Wichgers Schreur
Significantly enriched pathways altered in liver and spleen of lambs in response to RVFV infection.
Spleen 2 dpi - Gene Ontology Over-representation Analysis - Biological Process
ID	Description	Gene Ratio	Bg Ratio	padj	geneID
GO:0006952	defense response	27/103	305/4368	6.85722e-07	PARP14/KNG1/PTX3/MX1/IFIH1/RSAD2/IL1A/EIF2AK2/LOC443320/BST-2B/BST-2A/CD14/LOC101104661/CXCL10/CXCL11/LOC101114535/CXCL16/DHX58/IFI35/ZBP1/LBP/CD40/LOC101102413/PML/LOC101102194/NUPR1/IDO1
GO:0098542	defense response to other organism	20/103	185/4368	2.69985e-06	PARP14/PTX3/MX1/IFIH1/RSAD2/EIF2AK2/LOC443320/BST-2B/BST-2A/CD14/CXCL10/CXCL16/DHX58/IFI35/ZBP1/LBP/CD40/LOC101102413/PML/LOC101102194
GO:0006955	immune response	25/103	315/4368	7.58877e-06	PARP14/PTX3/MX1/NFIL3/CCL19/IFIH1/RSAD2/IL1A/CD14/LOC101104661/CXCL10/CXCL11/LOC101114535/LOC101119572/LOC101120093/CXCL16/DHX58/IFI35/LOC101110855/ZBP1/LBP/CD40/PML/LOC101102194/IDO1
GO:0044419	biological process involved in interspecies interaction between organisms	23/103	273/4368	7.58877e-06	PARP14/PTX3/MX1/CTSB/IFIH1/RSAD2/EIF2AK2/LOC443320/BST-2B/BST-2A/CD14/CXCL10/C7H15orf48/CXCL16/DHX58/IFI35/ZBP1/LBP/CD40/LOC101102413/PML/LOC101102194/IDO1
GO:0043068	positive regulation of programmed cell death	13/103	107/4368	7.73033e-05	GADD45G/FRZB/KLF11/ATF4/GADD45B/SOD2/LOC101114535/ATF3/CD40/PML/CDKN1A/NUPR1/IDO1
GO:0080134	regulation of response to stress	17/103	241/4368	0.0015297	PARP14/KNG1/GADD45G/EIF2AK2/ATF4/GADD45B/HBEGF/SOD2/LOC101114535/DHX58/IFI35/ZBP1/PML/IER3/LOC101102194/NUPR1/IDO1
GO:0008285	negative regulation of cell population proliferation	12/103	133/4368	0.00218988	FRZB/KLF11/IL1A/EIF2AK2/SOD2/IFI35/DPT/PML/CDKN1A/NUPR1/IDO1/FOXO4
GO:0001819	positive regulation of cytokine production	10/103	102/4368	0.00454164	IFIH1/RSAD2/IL1A/EIF2AK2/ATF4/LOC101114535/DHX58/TMEM106A/CD40/IDO1
GO:0019058	viral life cycle	6/103	38/4368	0.00808239	PTX3/CTSB/IFIH1/RSAD2/EIF2AK2/LOC101102194
GO:0034097	response to cytokine	11/103	148/4368	0.0206136	PARP14/NFIL3/IFIH1/IL1A/EIF2AK2/CXCL10/CXCL16/ZBP1/PML/IFIT2/LOC101102194
GO:0009967	positive regulation of signal transduction	15/103	256/4368	0.025585	PARP14/GADD45G/RSAD2/EIF2AK2/GADD45B/HBEGF/DHX58/IFI35/TMEM106A/ATF3/ZBP1/CD40/PLAUR/PML/NUPR1
GO:0048584	positive regulation of response to stimulus	19/103	383/4368	0.0355792	PARP14/GADD45G/IFIH1/RSAD2/EIF2AK2/GADD45B/HBEGF/CXCL10/LOC101114535/DHX58/IFI35/TMEM106A/ATF3/ZBP1/CD40/PLAUR/PML/NUPR1/IDO1
GO:0031668	cellular response to extracellular stimulus	5/103	37/4368	0.0410961	EIF2AK2/ATF4/LOC101116157/ATF3/CDKN1A
GO:0097193	intrinsic apoptotic signaling pathway	6/103	55/4368	0.0426298	ATF4/SOD2/PLAUR/PML/CDKN1A/NUPR1

## Sheet: GO_ORA_MF_Spleen_2dpi
Supplementary Table 5
Transcriptomic profiling reveals intense host-pathogen dispute compromising
homeostasis during acute Rift Valley fever virus infection
Erick Bermúdez-Méndez, Paolo Angelino, Lucien van Keulen, Sandra van de Water, Barry Rockx, Gorben P. Pijlman,
Angela Ciuffi, Jeroen Kortekaas, Paul J. Wichgers Schreur
Significantly enriched pathways altered in liver and spleen of lambs in response to RVFV infection.
Spleen 2 dpi - Gene Ontology Over-representation Analysis - Molecular Function
ID	Description	Gene Ratio	Bg Ratio	padj	geneID
GO:0008009	chemokine activity	8/100	27/4514	1.13295e-05	CCL19/LOC101104661/CXCL10/CXCL11/LOC101114535/LOC101119572/LOC101120093/CXCL16
GO:0005125	cytokine activity	11/100	69/4514	1.6328e-05	CCL19/IL1A/NAMPT/LOC101104661/CXCL10/CXCL11/LOC101114535/LOC101119572/LOC101120093/CXCL16/LOC101110855
GO:0042379	chemokine receptor binding	8/100	32/4514	1.6328e-05	CCL19/LOC101104661/CXCL10/CXCL11/LOC101114535/LOC101119572/LOC101120093/CXCL16
GO:0005126	cytokine receptor binding	10/100	88/4514	0.000603303	CCL19/IL1A/LOC101104661/CXCL10/CXCL11/LOC101114535/LOC101119572/LOC101120093/CXCL16/IL27
GO:0001664	G protein-coupled receptor binding	8/100	54/4514	0.000603303	CCL19/LOC101104661/CXCL10/CXCL11/LOC101114535/LOC101119572/LOC101120093/CXCL16
GO:0048018	receptor ligand activity	12/100	129/4514	0.000603303	CCL19/IL1A/NAMPT/HBEGF/LOC101104661/CXCL10/CXCL11/LOC101114535/LOC101119572/LOC101120093/CXCL16/LOC101110855
GO:0030546	signaling receptor activator activity	12/100	131/4514	0.000604527	CCL19/IL1A/NAMPT/HBEGF/LOC101104661/CXCL10/CXCL11/LOC101114535/LOC101119572/LOC101120093/CXCL16/LOC101110855
GO:0030545	signaling receptor regulator activity	12/100	133/4514	0.000616485	CCL19/IL1A/NAMPT/HBEGF/LOC101104661/CXCL10/CXCL11/LOC101114535/LOC101119572/LOC101120093/CXCL16/LOC101110855
GO:0005102	signaling receptor binding	15/100	281/4514	0.0211778	KNG1/CCL19/IL1A/NAMPT/HBEGF/LOC101104661/CXCL10/CXCL11/LOC101114535/LOC101119572/LOC101120093/CXCL16/LOC101110855/PLAUR/IL27
GO:0030246	carbohydrate binding	6/100	64/4514	0.0445307	PTX3/FCER2/EMCN/LOC101117600/ASGR2/LGALS12

[truncated: 10 more sheets: GO_GSEA_BP_Spleen_2dpi, GO_GSEA_MF_Spleen_2dpi, GO_ORA_BP_Spleen_4dpi, GO_ORA_MF_Spleen_4dpi, GO_GSEA_BP_Spleen_4dpi, GO_GSEA_MF_Spleen_4dpi, KEGG_ORA_Liver_2dpi, KEGG_ORA_Liver_4dpi, KEGG_ORA_Spleen_2dpi, KEGG_ORA_Spleen_4dpi]
